# Supplementary material for: Ionic Liquid Biospheres
Source: Life (Basel). 2026 Mar 3;16(3):408. doi: 10.3390/life16030408 (PMC13028171; doi:10.3390/life16030408)
Supplement: Supplementary file 1 [file life-16-00408-s001.zip]

Archive with 1 entries (1 files):
- life-4019735-supplementary.xlsx
