# Supplementary material for: Ionic Liquid Biospheres
Source: Life (Basel). 2026 Mar 3;16(3):408. doi: 10.3390/life16030408 (PMC13028171; doi:10.3390/life16030408)
Supplement: Supplementary file 1 [file life-16-00408-s001.zip › life-4019735-supplementary.xlsx]

## Sheet: Cleaned-pure
IL name	IL SMILES	Cation	Anion	Protein name	Protein name / class	IL concentration	3D structure Stable	Soluble	Active	Activity measured	Reference (DOI/URL)
Ethylammonium formate (EAF)	[NH3+]CC.O=C[O-]	[NH3+]CC	O=C[O-]	Lysozyme	Lysozyme	0.75	Yes		Yes		https://pubs.rsc.org/en/content/articlelanding/2009/gc/b900021f
Propylammonium formate (PAF)	[NH3+]CCC.O=C[O-]	[NH3+]CCC	O=C[O-]	Lysozyme	Lysozyme	0.75	No		N/A		https://pubs.rsc.org/en/content/articlelanding/2009/gc/b900021f
ethanolammonium formate	[NH3+]CCO.O=C[O-]	[NH3+]CCO	O=C[O-]	Lysozyme	Lysozyme	0.75	Yes		Yes		https://pubs.rsc.org/en/content/articlelanding/2009/gc/b900021f
2-methoxyethylammonium formate	[NH3+]CCOC.O=C[O-]	[NH3+]CCOC	O=C[O-]	Lysozyme	Lysozyme	0.75	Yes		Yes		https://pubs.rsc.org/en/content/articlelanding/2009/gc/b900021f
1-butyl-3-methylimidazolium tetrafluoroborate	C[N+]1=CN(CCCC)C=C1.F[B-](F)(F)F	C[N+]1=CN(CCCC)C=C1	F[B-](F)(F)F	Candida antarctica lipase B (CALB)	Lipase	0.999			Yes	esterification	https://pubmed.ncbi.nlm.nih.gov/16196056/
1-butyl-3-methylimidazolium tetrafluoroborate	C[N+]1=CN(CCCC)C=C1.F[B-](F)(F)F	C[N+]1=CN(CCCC)C=C1	F[B-](F)(F)F	Candida rugosa Lipase (Novozym 435)	Lipase	0.999			Yes	transesterification	https://pmc.ncbi.nlm.nih.gov/articles/PMC2211749/
1-ethyl-3-methylimidazolium acetate	C[N+]1=CN(CC)C=C1.CC([O-])=O	C[N+]1=CN(CC)C=C1	CC([O-])=O	Glucose oxidase (GOx)	Glucose Oxidase	0.99	Yes		Not tested in IL		https://pubmed.ncbi.nlm.nih.gov/19535301/
octyl-pyridinium hexafluorophosphate	CCCCCCCC[N+]1=CC=CC=C1.F[P-](F)(F)(F)(F)F	CCCCCCCC[N+]1=CC=CC=C1	F[P-](F)(F)(F)(F)F	Glucose oxidase (GOx)	Glucose Oxidase	>90%			Yes		https://www.sciencedirect.com/science/article/abs/pii/S0956566310002289
1-ethyl-3-methylimidazolium trifluoromethanesulfonate	C[N+]1=CN(CC)C=C1.O=S(C(F)(F)F)([O-])=O	C[N+]1=CN(CC)C=C1	O=S(C(F)(F)F)([O-])=O	Trypsin	Trypsin	0.85			Yes/No		https://www.sciencedirect.com/science/article/abs/pii/S0167732212001274
1-ethyl-3-methylimidazolium tetrafluoroborate	C[N+]1=CN(CC)C=C1.F[B-](F)(F)F	C[N+]1=CN(CC)C=C1	F[B-](F)(F)F	Trypsin	Trypsin	0.85			Yes		https://www.sciencedirect.com/science/article/abs/pii/S0167732212001274
1-butyl-3-methyl imidazolium tetrafluoroborate	C[N+]1=CN(CCCC)C=C1.F[B-](F)(F)F	C[N+]1=CN(CCCC)C=C1	F[B-](F)(F)F	Trypsin	Trypsin	0.85			Yes		https://www.sciencedirect.com/science/article/abs/pii/S0167732212001274
1-ethyl-3-methylimidazolium methanesulfonate	C[N+]1=CN(CC)C=C1.CS(=O)([O-])=O	C[N+]1=CN(CC)C=C1	CS(=O)([O-])=O	Trypsin	Trypsin	0.85			Yes		https://www.sciencedirect.com/science/article/abs/pii/S0167732212001274
1-ethyl-3-methylimidazolium tetrafluoroborate	C[N+]1=CN(CC)C=C1.F[B-](F)(F)F	C[N+]1=CN(CC)C=C1	F[B-](F)(F)F	Collagen	Collagen	0.7		No			https://jlse.springeropen.com/articles/10.1186/s42825-019-0013-9
1-ethyl-3-methylimidazolium acetate	C[N+]1=CN(CC)C=C1.CC([O-])=O	C[N+]1=CN(CC)C=C1	CC([O-])=O	Collagen	Collagen	0.7		Marginal			https://jlse.springeropen.com/articles/10.1186/s42825-019-0013-9
Ethylammonium nitrate	[NH3+]CC.[O-][N+]([O-])=O	[NH3+]CC	[O-][N+]([O-])=O	Lysozyme	Lysozyme	1	yes	yes			https://pmc.ncbi.nlm.nih.gov/articles/PMC6257119/
1-butyl-3-methyl imidazolium tetrafluoroborate	C[N+]1=CN(CCCC)C=C1.F[B-](F)(F)F	C[N+]1=CN(CCCC)C=C1	F[B-](F)(F)F	Lipase (Novozym 435)	Lipase	1			Yes	Esterification	https://pubmed.ncbi.nlm.nih.gov/18160167/
1-butyl-3-methylimidazolium trifluoromethanesulfonate	C[N+]1=CN(CCCC)C=C1.O=S(C(F)(F)F)([O-])=O	C[N+]1=CN(CCCC)C=C1	O=S(C(F)(F)F)([O-])=O	Lipase (Novozym 435)	Lipase	1			Yes	Esterification	https://pubmed.ncbi.nlm.nih.gov/18160167/
1-butyl-3-methylimidazolium bis[(trifluoromethyl)sulfonyl]amide	C[N+]1=CN(CCCC)C=C1.O=S([N-]S(=O)(C(F)(F)F)=O)(C(F)(F)F)=O	C[N+]1=CN(CCCC)C=C1	O=S([N-]S(=O)(C(F)(F)F)=O)(C(F)(F)F)=O	Lipase (Novozym 435)	Lipase	1			Yes	Esterification	https://pubmed.ncbi.nlm.nih.gov/18160167/
1-butyl-3-methylimidazolium hexafluorophosphate	C[N+]1=CN(CCCC)C=C1.F[P-](F)(F)(F)(F)F	C[N+]1=CN(CCCC)C=C1	F[P-](F)(F)(F)(F)F	Lipase (Novozym 435)	Lipase	1			Yes	Esterification	https://pubmed.ncbi.nlm.nih.gov/18160167/
butyl-3-methylimidazolium hexafluorophosphate	C[N+]1=C(CCCC)NC=C1.F[P-](F)(F)(F)(F)F	C[N+]1=C(CCCC)NC=C1	F[P-](F)(F)(F)(F)F	β-Galactosidase	β-Galactosidase	0.985		yes	yes	OPNG hydrolysis	https://www.sciencedirect.com/science/article/abs/pii/S0167732209002414
butyl-3-methylimidazolium tetrafluroborate	C[N+]1=C(CCCC)NC=C1.F[B-](F)(F)F	C[N+]1=C(CCCC)NC=C1	F[B-](F)(F)F	β-Galactosidase	β-Galactosidase	0.985		yes	yes	OPNG hydrolysis	https://www.sciencedirect.com/science/article/abs/pii/S0167732209002414
butyl-3-methylimidazolium methylsulfate	C[N+]1=C(CCCC)NC=C1.O=S(OC)([O-])=O	C[N+]1=C(CCCC)NC=C1	O=S(OC)([O-])=O	β-Galactosidase	β-Galactosidase	0.985		yes	yes	OPNG hydrolysis	https://www.sciencedirect.com/science/article/abs/pii/S0167732209002414
butyl-3-methylimidazolium dicyanamide	C[N+]1=C(CCCC)NC=C1.N#C[N-]C#N	C[N+]1=C(CCCC)NC=C1	N#C[N-]C#N	β-Galactosidase	β-Galactosidase	0.985		yes	yes	OPNG hydrolysis	https://www.sciencedirect.com/science/article/abs/pii/S0167732209002414
triethylmethylammonium methylsulfate	C[N+](CC)(CC)CC.O=S(OC)([O-])=O	C[N+](CC)(CC)CC	O=S(OC)([O-])=O	Candida antarctica lipase B	Lipase	95%?		Yes ( 3 mg per litre)	No		https://doi.org/10.1039/B405693K
1-butyl-3-methylimidazolium tetrafluoroborate	C[N+]1=CN(CCCC)C=C1.F[B-](F)(F)F	C[N+]1=CN(CCCC)C=C1	F[B-](F)(F)F	Candida antarctica lipase B	Lipase	95%?		no	No		https://doi.org/10.1039/B405693K
1-butyl-3-methylimidazolium hexafluorophosphate	C[N+]1=CN(CCCC)C=C1.F[P-](F)(F)(F)(F)F	C[N+]1=CN(CCCC)C=C1	F[P-](F)(F)(F)(F)F	Candida antarctica lipase B	Lipase	95%?		no	No		https://doi.org/10.1039/B405693K
1-ethyl-3-methylimidazolium ethyl sulfate	C[N+]1=CN(CC)C=C1.O=S(OCC)([O-])=O	C[N+]1=CN(CC)C=C1	O=S(OCC)([O-])=O	Candida antarctica lipase B	Lipase	95%?		Yes	No		https://doi.org/10.1039/B405693K
1-butyl-3-methylimidazolium lactate	C[N+]1=CN(CCCC)C=C1.OC(C)C([O-])=O	C[N+]1=CN(CCCC)C=C1	OC(C)C([O-])=O	Candida antarctica lipase B	Lipase	95%?		yes	No		https://doi.org/10.1039/B405693K
ethylammonium nitrate	[NH3+]CC.[O-][N+]([O-])=O	[NH3+]CC	[O-][N+]([O-])=O	Candida antarctica lipase B	Lipase	95%?		yes	No		https://doi.org/10.1039/B405693K
1-butyl-3-methylimidazolium nitrate	C[N+]1=CN(CCCC)C=C1.[O-][N+]([O-])=O	C[N+]1=CN(CCCC)C=C1	[O-][N+]([O-])=O	Candida antarctica lipase B	Lipase	95%?		yes	No		https://doi.org/10.1039/B405693K
1-(1-hydroxypropyl)-3-methyl-imidazolium nitrate	C[N+]1=CN(CCCO)C=C1.[O-][N+]([O-])=O	C[N+]1=CN(CCCO)C=C1	[O-][N+]([O-])=O	Candida antarctica lipase B	Lipase	0.98		yes			https://doi.org/10.1039/B805011B
1-Butyl-3-methylimidazolium bis(trifluoromethylsulfonyl)imide	CCCCN1C=C[N+](=C1)C.C(F)(F)(F)S(=O)(=O)[N-]S(=O)(=O)C(F)(F)F	CCCCN1C=C[N+](=C1)C	C(F)(F)(F)S(=O)(=O)[N-]S(=O)(=O)C(F)(F)F	Candida antarctica lipase B	Lipase	0.98		No	yes		https://doi.org/10.1039/B905388C
tetrabuytlammonium formate	CCCC[N+](CCCC)(CCCC)CCCC.O=C[O-]	CCCC[N+](CCCC)(CCCC)CCCC	O=C[O-]	Candida antarctica lipase B	Lipase	0.98		yes	no		https://doi.org/10.1039/B905388C
1-ethyl-3-(2-(2-(2-methoxyethoxy)ethoxy)ethyl)-2-methyl-1H-imidazol-3-ium acetate	CC1=[N+](CCOCCOCCOC)C=CN1CC.CC([O-])=O	CC1=[N+](CCOCCOCCOC)C=CN1CC	CC([O-])=O	Candida antarctica lipase B	Lipase	0.98		yes	yes		https://doi.org/10.1039/B905388C
2-(2-(2-methoxyethoxy)ethoxy)-N,N,N-trimethylethan-1-aminium acetate	C[N+](C)(C)CCOCCOCCOC.CC([O-])=O	C[N+](C)(C)CCOCCOCCOC	CC([O-])=O	Candida antarctica lipase B	Lipase	0.98		yes	No		https://doi.org/10.1039/B905388C
1-Butyl-3-methylimidazolium Dicyanamide	C[N+]1=CN(CCCC)C=C1.N#C[N-]C#N	C[N+]1=CN(CCCC)C=C1	N#C[N-]C#N	Candida antarctica lipase B	Lipase	0.98		yes	yes		https://doi.org/10.1039/B905388C
1-Ethyl-3-methylimidazolium acetate	C[N+]1=CN(CC)C=C1.CC([O-])=O	C[N+]1=CN(CC)C=C1	CC([O-])=O	Candida antarctica lipase B	Lipase	0.98		yes	yes		https://doi.org/10.1039/B905388C
1-Octyl-3-methylimidazolium acetate	C[N+]1=CN(CCCCCCCC)C=C1.CC([O-])=O	C[N+]1=CN(CCCCCCCC)C=C1	CC([O-])=O	Candida antarctica lipase B	Lipase	0.98		yes	yes		https://doi.org/10.1039/B905388C
1-Butyl-3-methylimidazolium formate	C[N+]1=CN(CCCC)C=C1.O=C[O-]	C[N+]1=CN(CCCC)C=C1	O=C[O-]	Candida antarctica lipase B	Lipase	0.98		yes	yes		https://doi.org/10.1039/B905388C
1-ethyl-3-(2-(2-methoxyethoxy)ethyl)-2-methyl-1H-imidazol-3-ium acetate	CC1=[N+](CCOCCOC)C=CN1CC.CC([O-])=O	CC1=[N+](CCOCCOC)C=CN1CC	CC([O-])=O	Candida antarctica lipase B	Lipase	0.98		yes	yes		https://doi.org/10.1039/B905388C
1-butyl-3-(2-(2-methoxyethoxy)ethyl)-2-methyl-1H-imidazol-3-ium acetate	CC1=[N+](CCOCCOC)C=CN1CCCC.CC([O-])=O	CC1=[N+](CCOCCOC)C=CN1CCCC	CC([O-])=O	Candida antarctica lipase B	Lipase	0.98		yes	yes		https://doi.org/10.1039/B905388C
1-ethyl-3-(3-(3-(3-methoxypropoxy)propoxy)propyl)-2-methyl-1H-imidazol-3-ium acetate	CC1=[N+](CCCOCCCOCCCOC)C=CN1CC.CC([O-])=O	CC1=[N+](CCCOCCCOCCCOC)C=CN1CC	CC([O-])=O	Candida antarctica lipase B	Lipase	0.98		yes	yes		https://doi.org/10.1039/B905388C
2-(2-(2-methoxyethoxy)ethoxy)-N,N,N-trimethylethan-1-aminium acetate	C[N+](C)(C)CCOCCOCCOC.CC([O-])=O	C[N+](C)(C)CCOCCOCCOC	CC([O-])=O	Candida antarctica lipase B	Lipase	0.98		yes	yes		https://doi.org/10.1039/B905388C
2-(2-(2-methoxyethoxy)ethoxy)-N,N,N-trimethylethan-1-aminium formate	C[N+](C)(C)CCOCCOCCOC.O=C[O-]	C[N+](C)(C)CCOCCOCCOC	O=C[O-]	Candida antarctica lipase B	Lipase	0.98		yes	yes		https://doi.org/10.1039/B905388C
1-butyl-3-methylimidazolium dicyanamide	C[N+]1=CN(CCCC)C=C1.N#C[N-]C#N	C[N+]1=CN(CCCC)C=C1	N#C[N-]C#N	Candida antarctica lipase B	Lipase	0.98		yes	No		https://doi.org/10.1039/B905388C
1-(2-hydroxyethyl)-3-methylimidazolium hydroxy(methyl)sulfonate	C[N+]1=CN(CCO)C=C1.CS(=O)(O[O-])=O	C[N+]1=CN(CCO)C=C1	CS(=O)(O[O-])=O	Candida antarctica lipase B	Lipase	0.98		yes	yes		https://doi.org/10.1016/j.bbagen.2016.04.004
1-(2-hydroxyethyl)-3-methylimidazolium hydroxy(methyl)sulfonate	C[N+]1=CN(CCO)C=C1.CS(=O)(O[O-])=O	C[N+]1=CN(CCO)C=C1	CS(=O)(O[O-])=O	Pseudomonas cepacia lipase	Lipase	0.98		yes	yes		https://doi.org/10.1016/j.bbagen.2016.04.004
1-(2-hydroxyethyl)-3-methylimidazolium hydroxy(methyl)sulfonate	C[N+]1=CN(CCO)C=C1.CS(=O)(O[O-])=O	C[N+]1=CN(CCO)C=C1	CS(=O)(O[O-])=O	BSA	Serum Albumin	0.98		yes			https://doi.org/10.1016/j.bbagen.2016.04.004
1-(2-hydroxyethyl)-3-methylimidazolium 2-hydroxyethanesulfonate	C[N+]1=CN(CCO)C=C1.OCCS(=O)([O-])=O	C[N+]1=CN(CCO)C=C1	OCCS(=O)([O-])=O	Candida antarctica lipase B	Lipase	0.98		yes	yes		https://doi.org/10.1016/j.bbagen.2016.04.004
1-(2-hydroxyethyl)-3-methylimidazolium 2-hydroxyethanesulfonate	C[N+]1=CN(CCO)C=C1.OCCS(=O)([O-])=O	C[N+]1=CN(CCO)C=C1	OCCS(=O)([O-])=O	Pseudomonas cepacia lipase	Lipase	0.98		yes	yes		https://doi.org/10.1016/j.bbagen.2016.04.004
1-(2-hydroxyethyl)-3-methylimidazolium 2-hydroxyethanesulfonate	C[N+]1=CN(CCO)C=C1.OCCS(=O)([O-])=O	C[N+]1=CN(CCO)C=C1	OCCS(=O)([O-])=O	BSA	Serum Albumin	0.98		yes			https://doi.org/10.1016/j.bbagen.2016.04.004
Triethanolammonium 2-hydroxyethanesulfonate	OCC[NH+](CCO)CCO.OCCS(=O)([O-])=O	OCC[NH+](CCO)CCO	OCCS(=O)([O-])=O	Candida antarctica lipase B	Lipase	0.98		yes	yes		https://doi.org/10.1016/j.bbagen.2016.04.004
Triethanolammonium 2-hydroxyethanesulfonate	OCC[NH+](CCO)CCO.OCCS(=O)([O-])=O	OCC[NH+](CCO)CCO	OCCS(=O)([O-])=O	Pseudomonas cepacia lipase	Lipase	0.98		yes	yes		https://doi.org/10.1016/j.bbagen.2016.04.004
Triethanolammonium 2-hydroxyethanesulfonate	OCC[NH+](CCO)CCO.OCCS(=O)([O-])=O	OCC[NH+](CCO)CCO	OCCS(=O)([O-])=O	BSA	Serum Albumin	0.98		yes			https://doi.org/10.1016/j.bbagen.2016.04.004
1-Butyl-3-methylimidazolium Nitrate	CCCCN1C=C[N+](=C1)C.[N+](=O)([O-])[O-]	CCCCN1C=C[N+](=C1)C	[N+](=O)([O-])[O-]	Candida antarctica lipase B	Lipase	0.98		no	No		https://doi.org/10.1016/j.bbagen.2016.04.004
1-Butyl-3-methylimidazolium Nitrate	CCCCN1C=C[N+](=C1)C.[N+](=O)([O-])[O-]	CCCCN1C=C[N+](=C1)C	[N+](=O)([O-])[O-]	Pseudomonas cepacia lipase	Lipase	0.98		no	No		https://doi.org/10.1016/j.bbagen.2016.04.004
1-methylimidazolium chloride	C[NH+]1C=CN=C1.[Cl-]	C[NH+]1C=CN=C1	[Cl-]	cellulase	Cellulase	~90%	No?	yes	Yes	Cellulase hydrolysis	10.1021/jp9120518
Tris(2-hydroxyethyl)methylammonium methyl sulphate	C[N+](CCO)(CCO)CCO.O=S(OC)([O-])=O	C[N+](CCO)(CCO)CCO	O=S(OC)([O-])=O	cellulase	Cellulase	~90%	Yes	yes	yes	Cellulase hydrolysis	10.1021/jp9120518
1-butyl-1-methylpyrrolidinium bis(trifluoromethylsulfonyl)imide	CCCC[N+]1(CCCC1)C.C(F)(F)(F)S(=O)(=O)[N-]S(=O)(=O)C(F)(F)F	CCCC[N+]1(CCCC1)C	C(F)(F)(F)S(=O)(=O)[N-]S(=O)(=O)C(F)(F)F	cellulase	Cellulase	~90%		no	no	Cellulase hydrolysis	10.1021/jp9120518
1-butyl-4-methylpyridinium tetrafluoroborate	CC1=CC=[N+](CCCC)C=C1.F[B-](F)(F)F	CC1=CC=[N+](CCCC)C=C1	F[B-](F)(F)F	cellulase	Cellulase	~90%		no	yes	Cellulase hydrolysis	10.1021/jp9120518
Phosphonium, methyltris(2-methylpropyl)-, 4-methylbenzenesulfonate	CC(C)C[P+](CC(C)C)(C)CC(C)C.O=S(C1=CC=C(C)C=C1)([O-])=O	CC(C)C[P+](CC(C)C)(C)CC(C)C	O=S(C1=CC=C(C)C=C1)([O-])=O	cellulase	Cellulase	~90%		no	no	Cellulase hydrolysis	10.1021/jp9120518
trihexyltetradecylphosphonium dicyanamide	CCCCCCCCCCCCCC[P+](CCCCCC)(CCCCCC)CCCCCC.N#C[N-]C#N	CCCCCCCCCCCCCC[P+](CCCCCC)(CCCCCC)CCCCCC	N#C[N-]C#N	cellulase	Cellulase	~90%		no	no	Cellulase hydrolysis	10.1021/jp9120518
1-butyl-3-methylimidazolium chloride	C[N+]1=CN(CCCC)C=C1.[Cl-]	C[N+]1=CN(CCCC)C=C1	[Cl-]	cellulase	Cellulase	~90%		no	no	Cellulase hydrolysis	10.1021/jp9120518
1-butyl-3-methylimidazolium bis(trifluoromethane)sulfonimide	CCCCN1C=C[N+](=C1)C.C(F)(F)(F)S(=O)(=O)[N-]S(=O)(=O)C(F)(F)F	CCCCN1C=C[N+](=C1)C	C(F)(F)(F)S(=O)(=O)[N-]S(=O)(=O)C(F)(F)F	cellulase	Cellulase	~90%		no	no	Cellulase hydrolysis	10.1021/jp9120518
1-butyl-3-methylimidazolium chloride	C[N+]1=CN(CCCC)C=C1.[Cl-]	C[N+]1=CN(CCCC)C=C1	[Cl-]	cyt c	Cytochrome C	0.99		yes	yes	Redox activity	https://doi.org/10.1002/bit.24357
1-ethyl-3-methylimidazolium ethyl sulfate	C[N+]1=CN(CC)C=C1.O=S(OCC)([O-])=O	C[N+]1=CN(CC)C=C1	O=S(OCC)([O-])=O	cyt c	Cytochrome C	0.99		yes			https://doi.org/10.1021/bm100735z
1-butyl-3-methylimidazolium tetrafluoroborate	C[N+]1=CN(CCCC)C=C1.F[B-](F)(F)F	C[N+]1=CN(CCCC)C=C1	F[B-](F)(F)F	cyt c	Cytochrome C	0.99		no			https://doi.org/10.1021/bm100735z
1-butyl-3-methylimidazolium hexafluorophosphate	C[N+]1=CN(CCCC)C=C1.F[P-](F)(F)(F)(F)F	C[N+]1=CN(CCCC)C=C1	F[P-](F)(F)(F)(F)F	cyt c	Cytochrome C	0.99		no			https://doi.org/10.1021/bm100735z
1-Butyl-3-methylimidazolium bis(trifluoromethylsulfonyl)imide	C[N+]1=CN(CCCC)C=C1.O=S([N-]S(C(F)(F)F)(=O)=O)(C(F)(F)F)=O	C[N+]1=CN(CCCC)C=C1	O=S([N-]S(C(F)(F)F)(=O)=O)(C(F)(F)F)=O	cyt c	Cytochrome C	0.99		no			https://doi.org/10.1021/bm100735z
1-butyl-3-methylimidazolium methanesulfonate	C[N+]1=CN(CCCC)C=C1.CS(=O)([O-])=O	C[N+]1=CN(CCCC)C=C1	CS(=O)([O-])=O	cyt c	Cytochrome C	0.99		no			https://doi.org/10.1021/bm100735z
1-Allyl-3-methylimidazolium chloride	C[N+]1=CN(CC=C)C=C1.[Cl-]	C[N+]1=CN(CC=C)C=C1	[Cl-]	cyt c	Cytochrome C	0.99		yes	yes		https://doi.org/10.1021/bm100735z
1,2-Diethyl-3-methylimidazolium chloride	C[N+]1=C(CC)N(CC)C=C1.[Cl-]	C[N+]1=C(CC)N(CC)C=C1	[Cl-]	cyt c	Cytochrome C	0.99		yes			https://doi.org/10.1021/bm100735z
1,3-Diethylimidazolium chloride	CC[N+]1=CN(CC)C=C1.[Cl-]	CC[N+]1=CN(CC)C=C1	[Cl-]	cyt c	Cytochrome C	0.99		yes			https://doi.org/10.1021/bm100735z
1-butyl-3-methylimidazolium chloride	C[N+]1=CN(CCCC)C=C1.[Cl-]	C[N+]1=CN(CCCC)C=C1	[Cl-]	zein	Zein	0.98		yes	yes		https://doi.org/10.1016/j.carbpol.2006.04.006
1-methylimidazolium hydrogensulfate	C[NH+]1C=CN=C1.[O-]S(=O)(O)=O	C[NH+]1C=CN=C1	[O-]S(=O)(O)=O	zein	Zein	0.98		no			https://doi.org/10.1021/ie403659x
1-butyl-3-methylimidazolium acetate	C[N+]1=CN(CCCC)C=C1.CC([O-])=O	C[N+]1=CN(CCCC)C=C1	CC([O-])=O	zein	Zein	0.98		yes			https://doi.org/10.1021/ie403659x
1-butyl-3-methylimidazolium chloride	C[N+]1=CN(CCCC)C=C1.[Cl-]	C[N+]1=CN(CCCC)C=C1	[Cl-]	zein	Zein	0.98		yes			https://doi.org/10.1021/ie403659x
1-ethyl-3-methylimidazolium acetate	C[N+]1=CN(CC)C=C1.CC([O-])=O	C[N+]1=CN(CC)C=C1	CC([O-])=O	zein	Zein	0.96		yes			https://doi.org/10.1021/ie403659x
1-ethyl-3-methylimidazolium dicyanamide	CCN1C=C[N+](C)=C1.[N-]=C=NC#N	CCN1C=C[N+](C)=C1	[N-]=C=NC#N	zein	Zein	0.98		yes			https://doi.org/10.1021/ie403659x
1-methylimidazolium acetate	C[NH+]1C=CN=C1.CC([O-])=O	C[NH+]1C=CN=C1	CC([O-])=O	zein	Zein	0.98		yes			https://doi.org/10.1021/ie403659x
1-methylimidazolium formate	C[NH+]1C=CN=C1.O=C[O-]	C[NH+]1C=CN=C1	O=C[O-]	zein	Zein	0.98		yes			https://doi.org/10.1021/ie403659x
1-ethyl-3-methylimidazolium ethylsulfate	C[N+]1=CN(CC)C=C1.O=S(OCC)([O-])=O	C[N+]1=CN(CC)C=C1	O=S(OCC)([O-])=O	lysozyme	Lysozyme	1	No?	yes	yes		https://doi.org/10.1021/acs.biomac.6b00468
Tributyl(ethyl)phosphonium diethylphosphate	CC[P+](CCCC)(CCCC)CCCC.O=P(OCC)([O-])OCC	CC[P+](CCCC)(CCCC)CCCC	O=P(OCC)([O-])OCC	lysozyme	Lysozyme	1	Yes	no	no		https://doi.org/10.1021/acs.biomac.6b00468
Trihexyl(tetradecyl)phosphonium chloride	CCCCCCCCCCCCCC[P+](CCCCCC)(CCCCCC)CCCCCC.[Cl-]	CCCCCCCCCCCCCC[P+](CCCCCC)(CCCCCC)CCCCCC	[Cl-]	BSA	Serum Albumin	1		no			https://doi.org/10.1021/acs.biomac.6b00468
Tetrabutylphosphonium diethyl phosphate	CCCC[P+](CCCC)(CCCC)CCCC.O=P(OCC)([O-])OCC	CCCC[P+](CCCC)(CCCC)CCCC	O=P(OCC)([O-])OCC	BSA	Serum Albumin	1		yes			https://doi.org/10.1021/acs.biomac.6b00468
Trioctylmethylammonium chloride	C[N+](CCCCCCCC)(CCCCCCCC)CCCCCCCC.[Cl-]	C[N+](CCCCCCCC)(CCCCCCCC)CCCCCCCC	[Cl-]	BSA	Serum Albumin	1		yes			https://doi.org/10.1021/acs.biomac.6b00468
1-butyl-1-methylpyrrolidinium dicyanamide	C[N+]1(CCCC)CCCC1.N#C[N-]C#N	C[N+]1(CCCC)CCCC1	N#C[N-]C#N	BSA	Serum Albumin	1		no			https://doi.org/10.1021/acs.biomac.6b00468
1-ethyl-3-methylimidazolium ethyl sulfate	C[N+]1=CN(CC)C=C1.O=S(OCC)([O-])=O	C[N+]1=CN(CC)C=C1	O=S(OCC)([O-])=O	BSA	Serum Albumin	1		no			https://doi.org/10.1021/acs.biomac.6b00468
1-butyl-3-methylimidazolium acetate	C[N+]1=CN(CCCC)C=C1.CC([O-])=O	C[N+]1=CN(CCCC)C=C1	CC([O-])=O	BSA	Serum Albumin	1		yes			https://doi.org/10.1021/acs.biomac.6b00468
1-butyl-3-methylimidazolium thiocyanate	C[N+]1=CN(CCCC)C=C1.[S-]C#N	C[N+]1=CN(CCCC)C=C1	[S-]C#N	BSA	Serum Albumin	1		yes			https://doi.org/10.1021/acs.biomac.6b00468
1-butyl-3-methylimidazolium hexafluorophosphate	C[N+]1=CN(CCCC)C=C1.F[P-](F)(F)(F)(F)F	C[N+]1=CN(CCCC)C=C1	F[P-](F)(F)(F)(F)F	BSA	Serum Albumin	1		no			https://doi.org/10.1021/acs.biomac.6b00468
1-butyl-3-methylimidazolium tetrafluoroborate	C[N+]1=CN(CCCC)C=C1.F[B-](F)(F)F	C[N+]1=CN(CCCC)C=C1	F[B-](F)(F)F	BSA	Serum Albumin	1		no			https://doi.org/10.1021/acs.biomac.6b00468
Trihexyl(tetradecyl)phosphonium chloride	CCCCCCCCCCCCCC[P+](CCCCCC)(CCCCCC)CCCCCC.[Cl-]	CCCCCCCCCCCCCC[P+](CCCCCC)(CCCCCC)CCCCCC	[Cl-]	HSA	Serum Albumin	1		no			https://doi.org/10.1021/acs.biomac.6b00468
Tetrabutylphosphonium diethyl phosphate	CCCC[P+](CCCC)(CCCC)CCCC.O=P(OCC)([O-])OCC	CCCC[P+](CCCC)(CCCC)CCCC	O=P(OCC)([O-])OCC	HSA	Serum Albumin	1		no			https://doi.org/10.1021/acs.biomac.6b00468
Trioctylmethylammonium chloride	C[N+](CCCCCCCC)(CCCCCCCC)CCCCCCCC.[Cl-]	C[N+](CCCCCCCC)(CCCCCCCC)CCCCCCCC	[Cl-]	HSA	Serum Albumin	1		no			https://doi.org/10.1021/acs.biomac.6b00468
1-butyl-1-methylpyrrolidinium dicyanamide	C[N+]1(CCCC)CCCC1.N#C[N-]C#N	C[N+]1(CCCC)CCCC1	N#C[N-]C#N	HSA	Serum Albumin	1		no			https://doi.org/10.1021/acs.biomac.6b00468
1-ethyl-3-methylimidazolium ethyl sulfate	C[N+]1=CN(CC)C=C1.O=S(OCC)([O-])=O	C[N+]1=CN(CC)C=C1	O=S(OCC)([O-])=O	HSA	Serum Albumin	1		no			https://doi.org/10.1021/acs.biomac.6b00468
1-butyl-3-methylimidazolium acetate	C[N+]1=CN(CCCC)C=C1.CC([O-])=O	C[N+]1=CN(CCCC)C=C1	CC([O-])=O	HSA	Serum Albumin	1		yes			https://doi.org/10.1021/acs.biomac.6b00468
1-butyl-3-methylimidazolium thiocyanate	C[N+]1=CN(CCCC)C=C1.[S-]C#N	C[N+]1=CN(CCCC)C=C1	[S-]C#N	HSA	Serum Albumin	1		yes			https://doi.org/10.1021/acs.biomac.6b00468
1-butyl-3-methylimidazolium hexafluorophosphate	C[N+]1=CN(CCCC)C=C1.F[P-](F)(F)(F)(F)F	C[N+]1=CN(CCCC)C=C1	F[P-](F)(F)(F)(F)F	HSA	Serum Albumin	1		no			https://doi.org/10.1021/acs.biomac.6b00468
1-butyl-3-methylimidazolium tetrafluoroborate	C[N+]1=CN(CCCC)C=C1.F[B-](F)(F)F	C[N+]1=CN(CCCC)C=C1	F[B-](F)(F)F	HSA	Serum Albumin	1		no			https://doi.org/10.1021/acs.biomac.6b00468
Trihexyl(tetradecyl)phosphonium chloride	CCCCCCCCCCCCCC[P+](CCCCCC)(CCCCCC)CCCCCC.[Cl-]	CCCCCCCCCCCCCC[P+](CCCCCC)(CCCCCC)CCCCCC	[Cl-]	OVA	Ovalbumin	1		yes			https://doi.org/10.1021/acs.biomac.6b00468
Tetrabutylphosphonium diethyl phosphate	CCCC[P+](CCCC)(CCCC)CCCC.O=P(OCC)([O-])OCC	CCCC[P+](CCCC)(CCCC)CCCC	O=P(OCC)([O-])OCC	OVA	Ovalbumin	1		yes			https://doi.org/10.1021/acs.biomac.6b00468
Trioctylmethylammonium chloride	C[N+](CCCCCCCC)(CCCCCCCC)CCCCCCCC.[Cl-]	C[N+](CCCCCCCC)(CCCCCCCC)CCCCCCCC	[Cl-]	OVA	Ovalbumin	1		no			https://doi.org/10.1021/acs.biomac.6b00468
1-butyl-1-methylpyrrolidinium dicyanamide	C[N+]1(CCCC)CCCC1.N#C[N-]C#N	C[N+]1(CCCC)CCCC1	N#C[N-]C#N	OVA	Ovalbumin	1		no			https://doi.org/10.1021/acs.biomac.6b00468
1-ethyl-3-methylimidazolium ethyl sulfate	C[N+]1=CN(CC)C=C1.O=S(OCC)([O-])=O	C[N+]1=CN(CC)C=C1	O=S(OCC)([O-])=O	OVA	Ovalbumin	1		yes			https://doi.org/10.1021/acs.biomac.6b00468
1-butyl-3-methylimidazolium acetate	C[N+]1=CN(CCCC)C=C1.CC([O-])=O	C[N+]1=CN(CCCC)C=C1	CC([O-])=O	OVA	Ovalbumin	1		yes			https://doi.org/10.1021/acs.biomac.6b00468
1-butyl-3-methylimidazolium thiocyanate	C[N+]1=CN(CCCC)C=C1.[S-]C#N	C[N+]1=CN(CCCC)C=C1	[S-]C#N	OVA	Ovalbumin	1		yes			https://doi.org/10.1021/acs.biomac.6b00468
1-butyl-3-methylimidazolium hexafluorophosphate	C[N+]1=CN(CCCC)C=C1.F[P-](F)(F)(F)(F)F	C[N+]1=CN(CCCC)C=C1	F[P-](F)(F)(F)(F)F	OVA	Ovalbumin	1		no			https://doi.org/10.1021/acs.biomac.6b00468
1-butyl-3-methylimidazolium tetrafluoroborate	C[N+]1=CN(CCCC)C=C1.F[B-](F)(F)F	C[N+]1=CN(CCCC)C=C1	F[B-](F)(F)F	OVA	Ovalbumin	1		no			https://doi.org/10.1021/acs.biomac.6b00468
Tetrabutylphosphonium diethyl phosphate	CCCC[P+](CCCC)(CCCC)CCCC.O=P(OCC)([O-])OCC	CCCC[P+](CCCC)(CCCC)CCCC	O=P(OCC)([O-])OCC	Mb	Myoglobin	1		yes			https://doi.org/10.1021/acs.biomac.6b00468
1-ethyl-3-methylimidazolium ethyl sulfate	C[N+]1=CN(CC)C=C1.O=S(OCC)([O-])=O	C[N+]1=CN(CC)C=C1	O=S(OCC)([O-])=O	Mb	Myoglobin	1		yes			https://doi.org/10.1021/acs.biomac.6b00468
1-butyl-3-methylimidazolium acetate	C[N+]1=CN(CCCC)C=C1.CC([O-])=O	C[N+]1=CN(CCCC)C=C1	CC([O-])=O	Mb	Myoglobin	1		yes			https://doi.org/10.1021/acs.biomac.6b00468
1-butyl-3-methylimidazolium thiocyanate	C[N+]1=CN(CCCC)C=C1.[S-]C#N	C[N+]1=CN(CCCC)C=C1	[S-]C#N	Mb	Myoglobin	1		yes			https://doi.org/10.1021/acs.biomac.6b00468
1-butyl-3-methylimidazolium hexafluorophosphate	C[N+]1=CN(CCCC)C=C1.F[P-](F)(F)(F)(F)F	C[N+]1=CN(CCCC)C=C1	F[P-](F)(F)(F)(F)F	Mb	Myoglobin	1		no			https://doi.org/10.1021/acs.biomac.6b00468
1-butyl-3-methylimidazolium tetrafluoroborate	C[N+]1=CN(CCCC)C=C1.F[B-](F)(F)F	C[N+]1=CN(CCCC)C=C1	F[B-](F)(F)F	Mb	Myoglobin	1		no			https://doi.org/10.1021/acs.biomac.6b00468
Trihexyl(tetradecyl)phosphonium chloride	CCCCCCCCCCCCCC[P+](CCCCCC)(CCCCCC)CCCCCC.[Cl-]	CCCCCCCCCCCCCC[P+](CCCCCC)(CCCCCC)CCCCCC	[Cl-]	α-chymotrypsin	Chymotrypsin	1		no			https://doi.org/10.1021/acs.biomac.6b00468
Tetrabutylphosphonium diethyl phosphate	CCCC[P+](CCCC)(CCCC)CCCC.O=P(OCC)([O-])OCC	CCCC[P+](CCCC)(CCCC)CCCC	O=P(OCC)([O-])OCC	α-chymotrypsin	Chymotrypsin	1		yes			https://doi.org/10.1021/acs.biomac.6b00468
Trioctylmethylammonium chloride	C[N+](CCCCCCCC)(CCCCCCCC)CCCCCCCC.[Cl-]	C[N+](CCCCCCCC)(CCCCCCCC)CCCCCCCC	[Cl-]	α-chymotrypsin	Chymotrypsin	1		no			https://doi.org/10.1021/acs.biomac.6b00468
1-ethyl-3-methylimidazolium ethyl sulfate	C[N+]1=CN(CC)C=C1.O=S(OCC)([O-])=O	C[N+]1=CN(CC)C=C1	O=S(OCC)([O-])=O	α-chymotrypsin	Chymotrypsin	1		yes			https://doi.org/10.1021/acs.biomac.6b00468
1-butyl-3-methylimidazolium acetate	C[N+]1=CN(CCCC)C=C1.CC([O-])=O	C[N+]1=CN(CCCC)C=C1	CC([O-])=O	α-chymotrypsin	Chymotrypsin	1		yes			https://doi.org/10.1021/acs.biomac.6b00468
1-butyl-3-methylimidazolium thiocyanate	C[N+]1=CN(CCCC)C=C1.[S-]C#N	C[N+]1=CN(CCCC)C=C1	[S-]C#N	α-chymotrypsin	Chymotrypsin	1		yes			https://doi.org/10.1021/acs.biomac.6b00468
1-butyl-3-methylimidazolium hexafluorophosphate	C[N+]1=CN(CCCC)C=C1.F[P-](F)(F)(F)(F)F	C[N+]1=CN(CCCC)C=C1	F[P-](F)(F)(F)(F)F	α-chymotrypsin	Chymotrypsin	1		no			https://doi.org/10.1021/acs.biomac.6b00468
1-butyl-3-methylimidazolium tetrafluoroborate	C[N+]1=CN(CCCC)C=C1.F[B-](F)(F)F	C[N+]1=CN(CCCC)C=C1	F[B-](F)(F)F	α-chymotrypsin	Chymotrypsin	1		no			https://doi.org/10.1021/acs.biomac.6b00468
Trihexyl(tetradecyl)phosphonium chloride	CCCCCCCCCCCCCC[P+](CCCCCC)(CCCCCC)CCCCCC.[Cl-]	CCCCCCCCCCCCCC[P+](CCCCCC)(CCCCCC)CCCCCC	[Cl-]	lysozyme	Lysozyme	1		no			https://doi.org/10.1021/acs.biomac.6b00468
Tetrabutylphosphonium diethyl phosphate	CCCC[P+](CCCC)(CCCC)CCCC.O=P(OCC)([O-])OCC	CCCC[P+](CCCC)(CCCC)CCCC	O=P(OCC)([O-])OCC	lysozyme	Lysozyme	1		no			https://doi.org/10.1021/acs.biomac.6b00468
Trioctylmethylammonium chloride	C[N+](CCCCCCCC)(CCCCCCCC)CCCCCCCC.[Cl-]	C[N+](CCCCCCCC)(CCCCCCCC)CCCCCCCC	[Cl-]	lysozyme	Lysozyme	1		no			https://doi.org/10.1021/acs.biomac.6b00468
1-butyl-1-methylpyrrolidinium dicyanamide	C[N+]1(CCCC)CCCC1.N#C[N-]C#N	C[N+]1(CCCC)CCCC1	N#C[N-]C#N	lysozyme	Lysozyme	1		yes			https://doi.org/10.1021/acs.biomac.6b00468
1-ethyl-3-methylimidazolium ethyl sulfate	C[N+]1=CN(CC)C=C1.O=S(OCC)([O-])=O	C[N+]1=CN(CC)C=C1	O=S(OCC)([O-])=O	lysozyme	Lysozyme	1		yes			https://doi.org/10.1021/acs.biomac.6b00468
1-butyl-3-methylimidazolium acetate	C[N+]1=CN(CCCC)C=C1.CC([O-])=O	C[N+]1=CN(CCCC)C=C1	CC([O-])=O	lysozyme	Lysozyme	1		yes			https://doi.org/10.1021/acs.biomac.6b00468
1-butyl-3-methylimidazolium thiocyanate	C[N+]1=CN(CCCC)C=C1.[S-]C#N	C[N+]1=CN(CCCC)C=C1	[S-]C#N	lysozyme	Lysozyme	1		yes			https://doi.org/10.1021/acs.biomac.6b00468
1-butyl-3-methylimidazolium hexafluorophosphate	C[N+]1=CN(CCCC)C=C1.F[P-](F)(F)(F)(F)F	C[N+]1=CN(CCCC)C=C1	F[P-](F)(F)(F)(F)F	lysozyme	Lysozyme	1		no			https://doi.org/10.1021/acs.biomac.6b00468
1-butyl-3-methylimidazolium tetrafluoroborate	C[N+]1=CN(CCCC)C=C1.F[B-](F)(F)F	C[N+]1=CN(CCCC)C=C1	F[B-](F)(F)F	lysozyme	Lysozyme	1		no			https://doi.org/10.1021/acs.biomac.6b00468
Trihexyl(tetradecyl)phosphonium chloride	CCCCCCCCCCCCCC[P+](CCCCCC)(CCCCCC)CCCCCC.[Cl-]	CCCCCCCCCCCCCC[P+](CCCCCC)(CCCCCC)CCCCCC	[Cl-]	cyt c	Cytochrome C	1		no			https://doi.org/10.1021/acs.biomac.6b00468
Tetrabutylphosphonium diethyl phosphate	CCCC[P+](CCCC)(CCCC)CCCC.O=P(OCC)([O-])OCC	CCCC[P+](CCCC)(CCCC)CCCC	O=P(OCC)([O-])OCC	cyt c	Cytochrome C	1		yes			https://doi.org/10.1021/acs.biomac.6b00468
Trioctylmethylammonium chloride	C[N+](CCCCCCCC)(CCCCCCCC)CCCCCCCC.[Cl-]	C[N+](CCCCCCCC)(CCCCCCCC)CCCCCCCC	[Cl-]	cyt c	Cytochrome C	1		no			https://doi.org/10.1021/acs.biomac.6b00468
1-ethyl-3-methylimidazolium ethyl sulfate	C[N+]1=CN(CC)C=C1.O=S(OCC)([O-])=O	C[N+]1=CN(CC)C=C1	O=S(OCC)([O-])=O	cyt c	Cytochrome C	1		yes			https://doi.org/10.1021/acs.biomac.6b00468
1-butyl-3-methylimidazolium acetate	C[N+]1=CN(CCCC)C=C1.CC([O-])=O	C[N+]1=CN(CCCC)C=C1	CC([O-])=O	cyt c	Cytochrome C	1		yes			https://doi.org/10.1021/acs.biomac.6b00468
1-butyl-3-methylimidazolium thiocyanate	C[N+]1=CN(CCCC)C=C1.[S-]C#N	C[N+]1=CN(CCCC)C=C1	[S-]C#N	cyt c	Cytochrome C	1		yes			https://doi.org/10.1021/acs.biomac.6b00468
1-butyl-3-methylimidazolium hexafluorophosphate	C[N+]1=CN(CCCC)C=C1.F[P-](F)(F)(F)(F)F	C[N+]1=CN(CCCC)C=C1	F[P-](F)(F)(F)(F)F	cyt c	Cytochrome C	1		no			https://doi.org/10.1021/acs.biomac.6b00468
1-butyl-3-methylimidazolium tetrafluoroborate	C[N+]1=CN(CCCC)C=C1.F[B-](F)(F)F	C[N+]1=CN(CCCC)C=C1	F[B-](F)(F)F	cyt c	Cytochrome C	1		no			https://doi.org/10.1021/acs.biomac.6b00468
Trihexyl(tetradecyl)phosphonium chloride	CCCCCCCCCCCCCC[P+](CCCCCC)(CCCCCC)CCCCCC.[Cl-]	CCCCCCCCCCCCCC[P+](CCCCCC)(CCCCCC)CCCCCC	[Cl-]	Lactoferrin	Lactoferrin	1		no			https://doi.org/10.1021/acs.biomac.6b00468
Tetrabutylphosphonium diethyl phosphate	CCCC[P+](CCCC)(CCCC)CCCC.O=P(OCC)([O-])OCC	CCCC[P+](CCCC)(CCCC)CCCC	O=P(OCC)([O-])OCC	Lactoferrin	Lactoferrin	1		no			https://doi.org/10.1021/acs.biomac.6b00468
Trioctylmethylammonium chloride	C[N+](CCCCCCCC)(CCCCCCCC)CCCCCCCC.[Cl-]	C[N+](CCCCCCCC)(CCCCCCCC)CCCCCCCC	[Cl-]	Lactoferrin	Lactoferrin	1		no			https://doi.org/10.1021/acs.biomac.6b00468
1-butyl-1-methylpyrrolidinium dicyanamide	C[N+]1(CCCC)CCCC1.N#C[N-]C#N	C[N+]1(CCCC)CCCC1	N#C[N-]C#N	Lactoferrin	Lactoferrin	1		no			https://doi.org/10.1021/acs.biomac.6b00468
1-ethyl-3-methylimidazolium ethyl sulfate	C[N+]1=CN(CC)C=C1.O=S(OCC)([O-])=O	C[N+]1=CN(CC)C=C1	O=S(OCC)([O-])=O	Lactoferrin	Lactoferrin	1		yes			https://doi.org/10.1021/acs.biomac.6b00468
1-butyl-3-methylimidazolium acetate	C[N+]1=CN(CCCC)C=C1.CC([O-])=O	C[N+]1=CN(CCCC)C=C1	CC([O-])=O	Lactoferrin	Lactoferrin	1		yes			https://doi.org/10.1021/acs.biomac.6b00468
1-butyl-3-methylimidazolium thiocyanate	C[N+]1=CN(CCCC)C=C1.[S-]C#N	C[N+]1=CN(CCCC)C=C1	[S-]C#N	Lactoferrin	Lactoferrin	1		yes			https://doi.org/10.1021/acs.biomac.6b00468
1-butyl-3-methylimidazolium hexafluorophosphate	C[N+]1=CN(CCCC)C=C1.F[P-](F)(F)(F)(F)F	C[N+]1=CN(CCCC)C=C1	F[P-](F)(F)(F)(F)F	Lactoferrin	Lactoferrin	1		no			https://doi.org/10.1021/acs.biomac.6b00468
1-butyl-3-methylimidazolium tetrafluoroborate	C[N+]1=CN(CCCC)C=C1.F[B-](F)(F)F	C[N+]1=CN(CCCC)C=C1	F[B-](F)(F)F	Lactoferrin	Lactoferrin	1		no			https://doi.org/10.1021/acs.biomac.6b00468
1-butyl-3-methyl imidazolium bis[(trifluoromethyl)sulfonyl]amide	C[N+]1=CN(CCCC)C=C1.O=S([N-]S(=O)(C(F)(F)F)=O)(C(F)(F)F)=O	C[N+]1=CN(CCCC)C=C1	O=S([N-]S(=O)(C(F)(F)F)=O)(C(F)(F)F)=O	Bacillus subtilis esterase	Esterase	>97%	Yes		No	Transesterification	https://www.sciencedirect.com/science/article/pii/S1381117702002941
1-butyl-3-methyl imidazolium hexafluorophosphate	C[N+]1=CN(CCCC)C=C1.F[P-](F)(F)(F)(F)F	C[N+]1=CN(CCCC)C=C1	F[P-](F)(F)(F)(F)F	Bacillus subtilis esterase	Esterase	>98%	Yes		No	Transesterification	https://www.sciencedirect.com/science/article/pii/S1381117702002941
1-butyl-3-methyl imidazolium tetrafluoroborate	C[N+]1=CN(CCCC)C=C1.F[B-](F)(F)F	C[N+]1=CN(CCCC)C=C1	F[B-](F)(F)F	Bacillus subtilis esterase	Esterase	>98%	Yes		No	Transesterification	https://www.sciencedirect.com/science/article/pii/S1381117702002941
1-butyl-3-methyl imidazolium bis[(trifluoromethyl)sulfonyl]amide	C[N+]1=CN(CCCC)C=C1.O=S([N-]S(=O)(C(F)(F)F)=O)(C(F)(F)F)=O	C[N+]1=CN(CCCC)C=C1	O=S([N-]S(=O)(C(F)(F)F)=O)(C(F)(F)F)=O	Bacillus stearothermophilus esterase	Esterase	>97%	Yes		No	Transesterification	https://www.sciencedirect.com/science/article/pii/S1381117702002941
1-butyl-3-methyl imidazolium hexafluorophosphate	C[N+]1=CN(CCCC)C=C1.F[P-](F)(F)(F)(F)F	C[N+]1=CN(CCCC)C=C1	F[P-](F)(F)(F)(F)F	Bacillus stearothermophilus esterase	Esterase	>98%	Yes		No	Transesterification	https://www.sciencedirect.com/science/article/pii/S1381117702002941
1-butyl-3-methyl imidazolium tetrafluoroborate	C[N+]1=CN(CCCC)C=C1.F[B-](F)(F)F	C[N+]1=CN(CCCC)C=C1	F[B-](F)(F)F	Bacillus stearothermophilus esterase	Esterase	>98%	Yes		No	Transesterification	https://www.sciencedirect.com/science/article/pii/S1381117702002941
Choline dihydrogenphosphate	OCC[N+](C)(C)C.O=P(O)([O-])O	OCC[N+](C)(C)C	O=P(O)([O-])O	Lysozyme	Lysozyme	0.8	Yes		yes		https://www.sciencedirect.com/science/article/pii/S0144861706001834
1-butyl-3-methylimidazolium chloride	C[N+]1=CN(CCCC)C=C1.[Cl-]	C[N+]1=CN(CCCC)C=C1	[Cl-]	Starch		>90%	Yes	yes			https://www.sciencedirect.com/science/article/pii/S0144861706001834
butyl-3-methylimidazolium chloride	C[N+]1=C(CCCC)NC=C1.[Cl-]	C[N+]1=C(CCCC)NC=C1	[Cl-]	Zein	Zein	0.9	Yes	yes			https://www.sciencedirect.com/science/article/pii/S0144861706001834
1-N-Butyl-3-methylimidazolium chloride	C[N+]1=CN(CCCC)C=C1.[Cl-]	C[N+]1=CN(CCCC)C=C1	[Cl-]	Cellulose		0.98	Chemically stable (structure unclear)	yes			https://link.springer.com/article/10.1007/s10570-007-9160-x
1-Ethyl-3-methylimidazolium chloride	C[N+]1=CN(CC)C=C1.[Cl-]	C[N+]1=CN(CC)C=C1	[Cl-]	Cellulose		0.98	Chemically stable (structure unclear)	yes			https://link.springer.com/article/10.1007/s10570-007-9160-x
1-N-Butyl-3-methylimidazolium acetate	C[N+]1=CN(CCCC)C=C1.CC([O-])=O	C[N+]1=CN(CCCC)C=C1	CC([O-])=O	Cellulose		0.98	Chemically stable (structure unclear)	yes			https://link.springer.com/article/10.1007/s10570-007-9160-x
1-Ethyl-3-methylimidazolium acetate	C[N+]1=CN(CC)C=C1.CC([O-])=O	C[N+]1=CN(CC)C=C1	CC([O-])=O	Cellulose		0.98	Chemically stable (structure unclear)	yes			https://link.springer.com/article/10.1007/s10570-007-9160-x
1-N-Butyl-2,3-dimethylimidazolium chloride	C[N+]1=C(C)N(CCCC)C=C1.[Cl-]	C[N+]1=C(C)N(CCCC)C=C1	[Cl-]	Cellulose		0.98	Chemically stable (structure unclear)	yes			https://link.springer.com/article/10.1007/s10570-007-9160-x
1-butyl-3-methylimidazolium tetrafluoroborate	C[N+]1=CN(CCCC)C=C1.F[B-](F)(F)F	C[N+]1=CN(CCCC)C=C1	F[B-](F)(F)F	Candida antarctica lipase B	Lipase	1			yes	Transesterification	https://pubs.acs.org/doi/full/10.1021/ol006732d
1-butyl-3-methylimidazolium hexafluorophosphate	C[N+]1=CN(CCCC)C=C1.F[P-](F)(F)(F)(F)F	C[N+]1=CN(CCCC)C=C1	F[P-](F)(F)(F)(F)F	Candida antarctica lipase B	Lipase	1			yes	Transesterification	https://pubs.acs.org/doi/full/10.1021/ol006732d
1-butyl-3-methylimidazolium tetrafluoroborate	C[N+]1=CN(CCCC)C=C1.F[B-](F)(F)F	C[N+]1=CN(CCCC)C=C1	F[B-](F)(F)F	Candida antarctica lipase B	Lipase	0.9			yes	Transesterification	https://pubs.acs.org/doi/full/10.1021/ol006732d
Ethylammonium nitrate	[NH3+]CC.[O-][N+]([O-])=O	[NH3+]CC	[O-][N+]([O-])=O	Alkaline phosphatase	Alkaline Phosphatase	0.95		yes	no	Hydrolysis	https://link.springer.com/article/10.1007/BF00647226
Ethylammonium nitrate	[NH3+]CC.[O-][N+]([O-])=O	[NH3+]CC	[O-][N+]([O-])=O	hen egg white lysozyme	Lysozyme	0.95	Yes	yes			https://www.cambridge.org/core/journals/protein-science/article/abs/protein-renaturation-by-the-liquid-organic-salt-ethylammonium-nitrate/4A18E45FEE555E3B615F8DC7F75BD8D3
1-butyl-3-methylimidazolium chloride	C[N+]1=CN(CCCC)C=C1.[Cl-]	C[N+]1=CN(CCCC)C=C1	[Cl-]	Cellulose		0.95		yes			https://pubs.acs.org/doi/full/10.1021/ja025790m
1-butyl-3-methylimidazolium chloride	C[N+]1=CN(CCCC)C=C1.[Cl-]	C[N+]1=CN(CCCC)C=C1	[Cl-]	Cellulose		0.95		yes			https://pubs.acs.org/doi/full/10.1021/ja025790m
1-butyl-3-methylimidazolium bromide	C[N+]1=CN(CCCC)C=C1.[Br-]	C[N+]1=CN(CCCC)C=C1	[Br-]	Cellulose		0.95		yes			https://pubs.acs.org/doi/full/10.1021/ja025790m
1-butyl-3-methylimidazolium thiocyanate	C[N+]1=CN(CCCC)C=C1.[S-]C#N	C[N+]1=CN(CCCC)C=C1	[S-]C#N	Cellulose		0.95		yes			https://pubs.acs.org/doi/full/10.1021/ja025790m
1-butyl-3-methylimidazolium tetrafluoroborate	C[N+]1=CN(CCCC)C=C1.F[B-](F)(F)F	C[N+]1=CN(CCCC)C=C1	F[B-](F)(F)F	Cellulose		0.95		No			https://pubs.acs.org/doi/full/10.1021/ja025790m
1-butyl-3-methylimidazolium hexafluorophosphate	C[N+]1=CN(CCCC)C=C1.F[P-](F)(F)(F)(F)F	C[N+]1=CN(CCCC)C=C1	F[P-](F)(F)(F)(F)F	Cellulose		0.95		No			https://pubs.acs.org/doi/full/10.1021/ja025790m
1-hexyl-3-methylimidazolium hexafluorophosphate	C[N+]1=CN(CCCCCC)C=C1.F[P-](F)(F)(F)(F)F	C[N+]1=CN(CCCCCC)C=C1	F[P-](F)(F)(F)(F)F	Cellulose		0.95		yes			https://pubs.acs.org/doi/full/10.1021/ja025790m
1-ethyl-3-methylimidazolium bis(trifluoromethanesulfonyl)imide	C[N+]1=CN(CC)C=C1.O=S([N-]S(=O)(C(F)(F)F)=O)(C(F)(F)F)=O	C[N+]1=CN(CC)C=C1	O=S([N-]S(=O)(C(F)(F)F)=O)(C(F)(F)F)=O	Subtilisin	Subtilisin	0.96			Yes		https://www.sciencedirect.com/science/article/pii/S0003269707007476
1-ethyl-3-methylimidazolium bis(trifluoromethanesulfonyl)imide	C[N+]1=CN(CC)C=C1.O=S([N-]S(=O)(C(F)(F)F)=O)(C(F)(F)F)=O	C[N+]1=CN(CC)C=C1	O=S([N-]S(=O)(C(F)(F)F)=O)(C(F)(F)F)=O	α-chymotrypsin	Chymotrypsin	0.985			Yes		https://www.sciencedirect.com/science/article/pii/S0003269707007476
1-ethyl-3-methylimidazolium bis(trifluoromethanesulfonyl)imide	C[N+]1=CN(CC)C=C1.O=S([N-]S(=O)(C(F)(F)F)=O)(C(F)(F)F)=O	C[N+]1=CN(CC)C=C1	O=S([N-]S(=O)(C(F)(F)F)=O)(C(F)(F)F)=O	α-chymotrypsin	Chymotrypsin	1			No		https://www.sciencedirect.com/science/article/pii/S0003269707007476
1-butyl-3-methyl imidazolium bis(trifluoromethanesulfonyl)imide	C[N+]1=CN(CCCC)C=C1.O=S([N-]S(=O)(C(F)(F)F)=O)(C(F)(F)F)=O	C[N+]1=CN(CCCC)C=C1	O=S([N-]S(=O)(C(F)(F)F)=O)(C(F)(F)F)=O	Lactoferrin	Lactoferrin	0.95	Yes	Yes			https://www.sciencedirect.com/science/article/pii/S1383586612004406
1-butyl-3-methyl imidazolium hexafluorophosphate	C[N+]1=CN(CCCC)C=C1.F[P-](F)(F)(F)(F)F	C[N+]1=CN(CCCC)C=C1	F[P-](F)(F)(F)(F)F	Lactoferrin	Lactoferrin	0.95	Yes	yes			https://www.sciencedirect.com/science/article/pii/S1383586612004406
1-allyl-3-methyl-1H-imidazol-3-ium chloride	C[N+]1=CN(CC=C)C=C1.[Cl-]	C[N+]1=CN(CC=C)C=C1	[Cl-]	Keratin	Keratin	1	No	Yes			https://onlinelibrary.wiley.com/doi/full/10.1002/app.37527
1-butyl-3-methyl imidazolium chloride	C[N+]1=CN(CCCC)C=C1.[Cl-]	C[N+]1=CN(CCCC)C=C1	[Cl-]	Keratin	Keratin	1	No	Yes			https://onlinelibrary.wiley.com/doi/full/10.1002/app.37527
1-hydroxyethyl-3-methylimidazolium bis(trifluoromethanesulfonyl)amide	C[N+]1=CN(CCO)C=C1.O=S([N-]S(=O)(C(F)(F)F)=O)(C(F)(F)F)=O	C[N+]1=CN(CCO)C=C1	O=S([N-]S(=O)(C(F)(F)F)=O)(C(F)(F)F)=O	Keratin	Keratin	0.955		Yes			https://www.sciencedirect.com/science/article/pii/S1359511312000888
1-Butyl-3-methylimidazolium chloride	C[N+]1=CN(CCCC)C=C1.[Cl-]	C[N+]1=CN(CCCC)C=C1	[Cl-]	Keratin	Keratin	0.95	No	Yes			https://www.sciencedirect.com/science/article/pii/S0141391014002444
1-Butyl-3-methylimidazolium chloride	C[N+]1=CN(CCCC)C=C1.[Cl-]	C[N+]1=CN(CCCC)C=C1	[Cl-]	Trichoderma cellulase	Cellulase	0.8	No	Yes	No		https://pubs.rsc.org/en/content/articlepdf/2003/gc/b302570e
1-Butyl-3-methylimidazolium chloride	C[N+]1=CN(CCCC)C=C1.[Cl-]	C[N+]1=CN(CCCC)C=C1	[Cl-]	Cellulose		0.95		Yes			https://pubs.rsc.org/en/content/articlepdf/2008/gc/b801489b
1-ethyl-3-methylimidazolium chloride	C[N+]1=CN(CC)C=C1.[Cl-]	C[N+]1=CN(CC)C=C1	[Cl-]	Cellulose		0.95		Yes			https://pubs.rsc.org/en/content/articlepdf/2008/gc/b801489b
1-allyl-3-methylimidazolium chloride	C[N+]1=CN(CC=C)C=C1.[Cl-]	C[N+]1=CN(CC=C)C=C1	[Cl-]	Cellulose		0.95		Yes			https://pubs.rsc.org/en/content/articlepdf/2008/gc/b801489b
3-methyl-N-butylpyridinium chloride	CCCC[N+]1=CC=CC(C)=C1.[Cl-]	CCCC[N+]1=CC=CC(C)=C1	[Cl-]	Cellulose		0.95		Yes			https://pubs.rsc.org/en/content/articlepdf/2008/gc/b801489b
1-allyl-3-methylimidazolium formate	C[N+]1=CN(CC=C)C=C1.O=C[O-]	C[N+]1=CN(CC=C)C=C1	O=C[O-]	Cellulose		0.95		Yes			https://pubs.rsc.org/en/content/articlepdf/2008/gc/b801489b
1-Butyl-3-methylimidazolium dicyanamide	C[N+]1=CN(CCCC)C=C1.N#C[N-]C#N	C[N+]1=CN(CCCC)C=C1	N#C[N-]C#N	B-D-glucose		0.95		Yes			https://pubs.rsc.org/en/content/articlepdf/2008/gc/b801489b
1-methoxyethyl-3-methylimidazolium dicyanamide	C[N+]1=CN(CCOC)C=C1.N#C[N-]C#N	C[N+]1=CN(CCOC)C=C1	N#C[N-]C#N	B-D-glucose		0.95		Yes			https://pubs.rsc.org/en/content/articlepdf/2008/gc/b801489b
1-methoxymethyl-3-methylimidazolium dicyanamide	C[N+]1=CN(COC)C=C1.N#C[N-]C#N	C[N+]1=CN(COC)C=C1	N#C[N-]C#N	Sucrose		0.95		Yes			https://pubs.rsc.org/en/content/articlepdf/2008/gc/b801489b
1-methoxyethyl-3-methylimidazolium tetrafluoroborate	C[N+]1=CN(CCOC)C=C1.F[B-](F)(F)F	C[N+]1=CN(CCOC)C=C1	F[B-](F)(F)F	B-D-glucose		0.95		Yes			https://pubs.rsc.org/en/content/articlepdf/2008/gc/b801489b
1-Butyl-3-methylimidazolium dicyanamide	C[N+]1=CN(CCCC)C=C1.N#C[N-]C#N	C[N+]1=CN(CCCC)C=C1	N#C[N-]C#N	Sucrose		0.95		Yes			https://pubs.rsc.org/en/content/articlepdf/2008/gc/b801489b
1-Butyl-3-methylimidazolium dicyanamide	C[N+]1=CN(CCCC)C=C1.N#C[N-]C#N	C[N+]1=CN(CCCC)C=C1	N#C[N-]C#N	Lactose		0.95		Yes			https://pubs.rsc.org/en/content/articlepdf/2008/gc/b801489b
1-methoxyethyl-3-methylimidazolium dicyanamide	C[N+]1=CN(CCOC)C=C1.N#C[N-]C#N	C[N+]1=CN(CCOC)C=C1	N#C[N-]C#N	Sucrose		0.95		Yes			https://pubs.rsc.org/en/content/articlepdf/2008/gc/b801489b
1-ethyl-3-methylimidazolium bis(trifluoromethanesulfonyl)imide	C[N+]1=CN(CC)C=C1.O=S([N-]S(=O)(C(F)(F)F)=O)(C(F)(F)F)=O	C[N+]1=CN(CC)C=C1	O=S([N-]S(=O)(C(F)(F)F)=O)(C(F)(F)F)=O	Novozyme 435	Lipase	0.95		Yes	Yes	Transesterification to glucose	https://pubs.rsc.org/en/content/articlepdf/2008/gc/b801489b
1-butyl-3-methylimidazolium bis(trifluoromethanesulfonyl)imide	C[N+]1=CN(CCCC)C=C1.O=S([N-]S(=O)(C(F)(F)F)=O)(C(F)(F)F)=O	C[N+]1=CN(CCCC)C=C1	O=S([N-]S(=O)(C(F)(F)F)=O)(C(F)(F)F)=O	Novozyme 435	Lipase	0.95		Yes	Yes	Transesterification to glucose	https://pubs.rsc.org/en/content/articlepdf/2008/gc/b801489b
1-hexyl-3-methylimidazolium bis(trifluoromethanesulfonyl)imide	C[N+]1=CN(CCCCCC)C=C1.O=S([N-]S(=O)(C(F)(F)F)=O)(C(F)(F)F)=O	C[N+]1=CN(CCCCCC)C=C1	O=S([N-]S(=O)(C(F)(F)F)=O)(C(F)(F)F)=O	Novozyme 435	Lipase	0.95		Yes	Yes	Transesterification to glucose	https://pubs.rsc.org/en/content/articlepdf/2008/gc/b801489b
Trihexyltetradecylphosphonium dicyanamide	CCCCCCCCCCCCCC[P+](CCCCCC)(CCCCCC)CCCCCC.N#C[N-]C#N	CCCCCCCCCCCCCC[P+](CCCCCC)(CCCCCC)CCCCCC	N#C[N-]C#N	Novozyme 435	Lipase	0.95		Yes	Yes	Transesterification to glucose	https://pubs.rsc.org/en/content/articlepdf/2008/gc/b801489b
1-butyl-3-methylimidazolium formate	C[N+]1=CN(CCCC)C=C1.O=C[O-]	C[N+]1=CN(CCCC)C=C1	O=C[O-]	Novozyme 435	Lipase	0.95		Yes	Yes	Transesterification to glucose	https://pubs.rsc.org/en/content/articlepdf/2008/gc/b801489b
Tetrabutylammonium formate	CCCC[N+](CCCC)(CCCC)CCCC.O=C[O-]	CCCC[N+](CCCC)(CCCC)CCCC	O=C[O-]	Novozyme 435	Lipase	0.95		Yes	Yes	Transesterification to glucose	https://pubs.rsc.org/en/content/articlepdf/2008/gc/b801489b
Tetrabutylphosphonium formate	CCCC[P+](CCCC)(CCCC)CCCC.O=C[O-]	CCCC[P+](CCCC)(CCCC)CCCC	O=C[O-]	Novozyme 435	Lipase	0.95		Yes	Yes	Transesterification to glucose	https://pubs.rsc.org/en/content/articlepdf/2008/gc/b801489b
Choline bis(trifluoromethanesulfonyl)imide	OCC[N+](C)(C)C.O=S([N-]S(=O)(C(F)(F)F)=O)(C(F)(F)F)=O	OCC[N+](C)(C)C	O=S([N-]S(=O)(C(F)(F)F)=O)(C(F)(F)F)=O	Novozyme 435	Lipase	0.95		Yes	Yes	Transesterification to glucose	https://pubs.rsc.org/en/content/articlepdf/2008/gc/b801489b
Choline dicyanamide	OCC[N+](C)(C)C.N#C[N-]C#N	OCC[N+](C)(C)C	N#C[N-]C#N	Novozyme 435	Lipase	0.95		Yes	Yes	Transesterification to glucose	https://pubs.rsc.org/en/content/articlepdf/2008/gc/b801489b
1-butyl-3-methylimidazolium chloride	C[N+]1=CN(CCCC)C=C1.[Cl-]	C[N+]1=CN(CCCC)C=C1	[Cl-]	Novozyme 435	Lipase	0.95		No		Transesterification to glucose	https://pubs.rsc.org/en/content/articlepdf/2008/gc/b801489b
1-butyl-3-methylimidazolium dicyanamide	C[N+]1=CN(CCCC)C=C1.N#C[N-]C#N	C[N+]1=CN(CCCC)C=C1	N#C[N-]C#N	Novozyme 435	Lipase	0.95		Yes	No	Transesterification to glucose	https://pubs.rsc.org/en/content/articlepdf/2008/gc/b801489b
1-ethyl-3-methylimidazolium acetate	C[N+]1=CN(CC)C=C1.CC([O-])=O	C[N+]1=CN(CC)C=C1	CC([O-])=O	Novozyme 435	Lipase	0.95		Yes	Yes	Transesterification to glucose	https://pubs.rsc.org/en/content/articlepdf/2008/gc/b801489b
1-octyl-3-methylimidazolium acetate	C[N+]1=CN(CCCCCCCC)C=C1.CC([O-])=O	C[N+]1=CN(CCCCCCCC)C=C1	CC([O-])=O	Novozyme 435	Lipase	0.95		Yes	Yes	Transesterification to glucose	https://pubs.rsc.org/en/content/articlepdf/2008/gc/b801489b
1-ethyl-3-(2-(2-methoxyethoxy)ethyl)-1H-imidazol-3-ium chloride	COCCOCC[N+]1=CN(CC)C=C1.[Cl-]	COCCOCC[N+]1=CN(CC)C=C1	[Cl-]	Novozyme 435	Lipase	0.95		Yes	Yes	Transesterification to glucose	https://pubs.rsc.org/en/content/articlepdf/2008/gc/b801489b
1-ethyl-3-(2-(2-methoxyethoxy)ethyl)-1H-imidazol-3-ium acetate	COCCOCC[N+]1=CN(CC)C=C1.CC([O-])=O	COCCOCC[N+]1=CN(CC)C=C1	CC([O-])=O	Novozyme 435	Lipase	0.95		Yes	Yes	Transesterification to glucose	https://pubs.rsc.org/en/content/articlepdf/2008/gc/b801489b
1-ethyl-3-(2-(2-(2-methoxyethoxy)ethoxy)ethyl)-1H-imidazol-3-ium acetate	COCCOCCOCC[N+]1=CN(CC)C=C1.CC([O-])=O	COCCOCCOCC[N+]1=CN(CC)C=C1	CC([O-])=O	Novozyme 435	Lipase	0.95		Yes	Yes	Transesterification to glucose	https://pubs.rsc.org/en/content/articlepdf/2008/gc/b801489b
1-ethyl-3-(2,5,8,11-tetraoxatridecan-13-yl)-1H-imidazol-3-ium acetate	COCCOCCOCCOCC[N+]1=CN(CC)C=C1.CC([O-])=O	COCCOCCOCCOCC[N+]1=CN(CC)C=C1	CC([O-])=O	Novozyme 435	Lipase	0.95		Yes	Yes	Transesterification to glucose	https://pubs.rsc.org/en/content/articlepdf/2008/gc/b801489b
2-(2-(2-methoxyethoxy)ethoxy)-N,N,N-trimethylethan-1-aminium acetate	C[N+](C)(C)CCOCCOCCOC.CC([O-])=O	C[N+](C)(C)CCOCCOCCOC	CC([O-])=O	Novozyme 435	Lipase	0.95		Yes	Yes	Transesterification to glucose	https://pubs.rsc.org/en/content/articlepdf/2008/gc/b801489b
2-(2-methoxyethoxy)-N,N,N-trimethylethan-1-aminium acetate	C[N+](C)(C)CCOCCOC.CC([O-])=O	C[N+](C)(C)CCOCCOC	CC([O-])=O	Novozyme 435	Lipase	0.95		Yes	Yes	Transesterification to glucose	https://pubs.rsc.org/en/content/articlepdf/2008/gc/b801489b
2-(2-methoxyethoxy)ethan-1-aminium acetate	[NH3+]CCOCCOC.CC([O-])=O	[NH3+]CCOCCOC	CC([O-])=O	Novozyme 435	Lipase	0.95		Yes	No	Transesterification to glucose	https://pubs.rsc.org/en/content/articlepdf/2008/gc/b801489b
choline dihydrogen phosphate	OCC[N+](C)(C)C.O=P(O)([O-])O	OCC[N+](C)(C)C	O=P(O)([O-])O	horse Cytochrome C	Cytochrome C	0.8		Yes	Yes	Superoxide reduction	https://analyticalsciencejournals.onlinelibrary.wiley.com/doi/epdf/10.1002/bit.20928
Choline glutamate	OCC[N+](C)(C)C.N[C@@H](CCC(O)=O)C([O-])=O	OCC[N+](C)(C)C	N[C@@H](CCC(O)=O)C([O-])=O	Formate dehydrogenase	Formate dehydrogenase	0.8			Yes	Overall CO2 reduction	https://pubs.rsc.org/en/content/articlepdf/2017/sc/c8gc02230e
Choline glycinate	OCC[N+](C)(C)C.NCC([O-])=O	OCC[N+](C)(C)C	NCC([O-])=O	Formate dehydrogenase	Formate dehydrogenase	0.8			Yes	Overall CO2 reduction	https://pubs.rsc.org/en/content/articlepdf/2017/sc/c8gc02230e
Choline Prolinate	OCC[N+](C)(C)C.O=C([O-])[C@H]1NCCC1	OCC[N+](C)(C)C	O=C([O-])[C@H]1NCCC1	Formate dehydrogenase	Formate dehydrogenase	0.8			Yes	Overall CO2 reduction	https://pubs.rsc.org/en/content/articlepdf/2017/sc/c8gc02230e
Choline Histidineate	OCC[N+](C)(C)C.N[C@@H](CC1=CNC=N1)C([O-])=O	OCC[N+](C)(C)C	N[C@@H](CC1=CNC=N1)C([O-])=O	Formate dehydrogenase		0.8			Yes	Overall CO2 reduction	https://pubs.rsc.org/en/content/articlepdf/2017/sc/c8gc02230e
choline dihydrogen phosphate	OCC[N+](C)(C)C.O=P(O)([O-])O	OCC[N+](C)(C)C	O=P(O)([O-])O	Formaldehyde dehydrogenase	Formaldehyde dehydrogenase	0.8			Yes	Overall CO2 reduction	https://pubs.rsc.org/en/content/articlepdf/2017/sc/c8gc02230e
Choline glutamate	OCC[N+](C)(C)C.N[C@@H](CCC(O)=O)C([O-])=O	OCC[N+](C)(C)C	N[C@@H](CCC(O)=O)C([O-])=O	Formaldehyde dehydrogenase	Formaldehyde dehydrogenase	0.8			Yes	Overall CO2 reduction	https://pubs.rsc.org/en/content/articlepdf/2017/sc/c8gc02230e
Choline glycinate	OCC[N+](C)(C)C.NCC([O-])=O	OCC[N+](C)(C)C	NCC([O-])=O	Formaldehyde dehydrogenase	Formaldehyde dehydrogenase	0.8			Yes	Overall CO2 reduction	https://pubs.rsc.org/en/content/articlepdf/2017/sc/c8gc02230e
Choline Prolinate	OCC[N+](C)(C)C.O=C([O-])[C@H]1NCCC1	OCC[N+](C)(C)C	O=C([O-])[C@H]1NCCC1	Formaldehyde dehydrogenase	Formaldehyde dehydrogenase	0.8			Yes	Overall CO2 reduction	https://pubs.rsc.org/en/content/articlepdf/2017/sc/c8gc02230e
Choline Histidineate	OCC[N+](C)(C)C.N[C@@H](CC1=CNC=N1)C([O-])=O	OCC[N+](C)(C)C	N[C@@H](CC1=CNC=N1)C([O-])=O	Formaldehyde dehydrogenase		0.8			Yes	Overall CO2 reduction	https://pubs.rsc.org/en/content/articlepdf/2017/sc/c8gc02230e
choline dihydrogen phosphate	OCC[N+](C)(C)C.O=P(O)([O-])O	OCC[N+](C)(C)C	O=P(O)([O-])O	Aldehyde dehydrogenase	Aldehyde dehydrogenase	0.8			Yes	Overall CO2 reduction	https://pubs.rsc.org/en/content/articlepdf/2017/sc/c8gc02230e
Choline glutamate	OCC[N+](C)(C)C.N[C@@H](CCC(O)=O)C([O-])=O	OCC[N+](C)(C)C	N[C@@H](CCC(O)=O)C([O-])=O	Aldehyde dehydrogenase	Aldehyde dehydrogenase	0.8			Yes	Overall CO2 reduction	https://pubs.rsc.org/en/content/articlepdf/2017/sc/c8gc02230e
Choline glycinate	OCC[N+](C)(C)C.NCC([O-])=O	OCC[N+](C)(C)C	NCC([O-])=O	Aldehyde dehydrogenase	Aldehyde dehydrogenase	0.8			Yes	Overall CO2 reduction	https://pubs.rsc.org/en/content/articlepdf/2017/sc/c8gc02230e
Choline Prolinate	OCC[N+](C)(C)C.O=C([O-])[C@H]1NCCC1	OCC[N+](C)(C)C	O=C([O-])[C@H]1NCCC1	Aldehyde dehydrogenase	Aldehyde dehydrogenase	0.8			Yes	Overall CO2 reduction	https://pubs.rsc.org/en/content/articlepdf/2017/sc/c8gc02230e
Choline Histidineate	OCC[N+](C)(C)C.N[C@@H](CC1=CNC=N1)C([O-])=O	OCC[N+](C)(C)C	N[C@@H](CC1=CNC=N1)C([O-])=O	Aldehyde dehydrogenase		0.8			Yes	Overall CO2 reduction	https://pubs.rsc.org/en/content/articlepdf/2017/sc/c8gc02230e
1-Butyl-3-methylimidazolium hexafluorophosphate	C[N+]1=CN(CCCC)C=C1.F[P-](F)(F)(F)(F)F	C[N+]1=CN(CCCC)C=C1	F[P-](F)(F)(F)(F)F	Chymotrypsin	Chymotrypsin	0.99		No	Yes	Alchololysis of model substrate	https://pubs.rsc.org/en/content/articlepdf/2010/cc/b916497a
diethanolammonium chloride	OCC[NH2+]CCO.[Cl-]	OCC[NH2+]CCO	[Cl-]	Chymotrypsin	Chymotrypsin	0.977	No	Yes	No	Alchololysis of model substrate	https://pubs.rsc.org/en/content/articlepdf/2010/cc/b916497a
diethanolammonium methanesulfonate	OCC[NH2+]CCO.CS(=O)([O-])=O	OCC[NH2+]CCO	CS(=O)([O-])=O	Chymotrypsin	Chymotrypsin	0.99		Yes	No	Alchololysis of model substrate	https://pubs.rsc.org/en/content/articlepdf/2010/cc/b916497a
N,N-dimethylethanolammonium acetate	OCC[NH+](C)C.CC([O-])=O	OCC[NH+](C)C	CC([O-])=O	Chymotrypsin	Chymotrypsin	0.99		Yes	No	Alchololysis of model substrate	https://pubs.rsc.org/en/content/articlepdf/2010/cc/b916497a
N,N-dimethylethanolammonium glycolate	OCC[NH+](C)C.OCC([O-])=O	OCC[NH+](C)C	OCC([O-])=O	Chymotrypsin	Chymotrypsin	0.99		Yes	No	Alchololysis of model substrate	https://pubs.rsc.org/en/content/articlepdf/2010/cc/b916497a
N-butyldiethanolammonium trifluoromethanesulfonate	OCC[NH+](CCCC)CCO.O=S(C(F)(F)F)([O-])=O	OCC[NH+](CCCC)CCO	O=S(C(F)(F)F)([O-])=O	Chymotrypsin	Chymotrypsin	0.99		Yes	No	Alchololysis of model substrate	https://pubs.rsc.org/en/content/articlepdf/2010/cc/b916497a
bis(2-methoxyethyl)ammonium sulfamate	COCC[NH2+]CCOC.O=S([O-])(N)=O	COCC[NH2+]CCOC	O=S([O-])(N)=O	Chymotrypsin	Chymotrypsin	0.99		Yes	No	Alchololysis of model substrate	https://pubs.rsc.org/en/content/articlepdf/2010/cc/b916497a
1-Butyl-3-methylimidazolium hexafluorophosphate	C[N+]1=CN(CCCC)C=C1.F[P-](F)(F)(F)(F)F	C[N+]1=CN(CCCC)C=C1	F[P-](F)(F)(F)(F)F	Subtilisin	Subtilisin	0.99		No	No	Alchololysis of model substrate	https://pubs.rsc.org/en/content/articlepdf/2010/cc/b916497a
diethanolammonium chloride	OCC[NH2+]CCO.[Cl-]	OCC[NH2+]CCO	[Cl-]	Subtilisin	Subtilisin	0.977	Yes	Yes	Yes	Alchololysis of model substrate	https://pubs.rsc.org/en/content/articlepdf/2010/cc/b916497a
diethanolammonium methanesulfonate	OCC[NH2+]CCO.CS(=O)([O-])=O	OCC[NH2+]CCO	CS(=O)([O-])=O	Subtilisin	Subtilisin	0.99		Yes	No	Alchololysis of model substrate	https://pubs.rsc.org/en/content/articlepdf/2010/cc/b916497a
N,N-dimethylethanolammonium acetate	OCC[NH+](C)C.CC([O-])=O	OCC[NH+](C)C	CC([O-])=O	Subtilisin	Subtilisin	0.99		Yes	No	Alchololysis of model substrate	https://pubs.rsc.org/en/content/articlepdf/2010/cc/b916497a
N,N-dimethylethanolammonium glycolate	OCC[NH+](C)C.OCC([O-])=O	OCC[NH+](C)C	OCC([O-])=O	Subtilisin	Subtilisin	0.99		Yes	No	Alchololysis of model substrate	https://pubs.rsc.org/en/content/articlepdf/2010/cc/b916497a
N-butyldiethanolammonium trifluoromethanesulfonate	OCC[NH+](CCCC)CCO.O=S(C(F)(F)F)([O-])=O	OCC[NH+](CCCC)CCO	O=S(C(F)(F)F)([O-])=O	Subtilisin	Subtilisin	0.99		Yes	No	Alchololysis of model substrate	https://pubs.rsc.org/en/content/articlepdf/2010/cc/b916497a
bis(2-methoxyethyl)ammonium sulfamate	COCC[NH2+]CCOC.O=S([O-])(N)=O	COCC[NH2+]CCOC	O=S([O-])(N)=O	Subtilisin	Subtilisin	0.99		Yes	No	Alchololysis of model substrate	https://pubs.rsc.org/en/content/articlepdf/2010/cc/b916497a
1-Butyl-3-methylimidazolium bis[(trifluoromethyl)sulfonyl]- imide	C[N+]1=CN(CCCC)C=C1.O=S([N-]S(=O)(C(F)(F)F)=O)(C(F)(F)F)=O	C[N+]1=CN(CCCC)C=C1	O=S([N-]S(=O)(C(F)(F)F)=O)(C(F)(F)F)=O	Pseudomonas cepacia lipase	Lipase	0.98			No	Alchololysis of model substrate	https://pubs.rsc.org/en/content/articlepdf/2004/ob/b401012d
1-Butyl-3-methylimidazolium bis[(trifluoromethyl)sulfonyl]- imide	C[N+]1=CN(CCCC)C=C1.O=S([N-]S(=O)(C(F)(F)F)=O)(C(F)(F)F)=O	C[N+]1=CN(CCCC)C=C1	O=S([N-]S(=O)(C(F)(F)F)=O)(C(F)(F)F)=O	Pseudomonas cepacia lipase - PEG modified	Lipase	0.98			Yes	Alchololysis of model substrate	https://pubs.rsc.org/en/content/articlepdf/2004/ob/b401012d
1-Octyl-3-methylimidazolium hexafluorophosphate	C[N+]1=CN(CCCCCCCC)C=C1.F[P-](F)(F)(F)(F)F	C[N+]1=CN(CCCCCCCC)C=C1	F[P-](F)(F)(F)(F)F	Pseudomonas cepacia lipase - PEG modified	Lipase	0.98			Yes	Alchololysis of model substrate	https://pubs.rsc.org/en/content/articlepdf/2004/ob/b401012d
1-Hexyl-3-methylimidazolium hexafluorophosphate	C[N+]1=CN(CCCCCC)C=C1.F[P-](F)(F)(F)(F)F	C[N+]1=CN(CCCCCC)C=C1	F[P-](F)(F)(F)(F)F	Pseudomonas cepacia lipase - PEG modified	Lipase	0.98			Yes	Alchololysis of model substrate	https://pubs.rsc.org/en/content/articlepdf/2004/ob/b401012d
1-Butyl-3-methylimidazolium bis[(trifluoromethyl)sulfonyl]imide	C[N+]1=CN(CCCC)C=C1.O=S([N-]S(=O)(C(F)(F)F)=O)(C(F)(F)F)=O	C[N+]1=CN(CCCC)C=C1	O=S([N-]S(=O)(C(F)(F)F)=O)(C(F)(F)F)=O	Pseudomonas cepacia lipase - PEG modified	Lipase	0.98			Yes	Alchololysis of model substrate	https://pubs.rsc.org/en/content/articlepdf/2004/ob/b401012d
1-ethyl-3-methylimidazolium bis(trifluoromethanesulfonyl)imide	C[N+]1=CN(CC)C=C1.O=S([N-]S(=O)(C(F)(F)F)=O)(C(F)(F)F)=O	C[N+]1=CN(CC)C=C1	O=S([N-]S(=O)(C(F)(F)F)=O)(C(F)(F)F)=O	Subtilisin Carlsberg - PEG modified	Subtilisin	0.98		Yes	Yes	Alchololysis of model substrate	https://pubs.rsc.org/en/content/articlepdf/2005/cc/b505479f
1-butyl-3-methyl imidazolium hexafluorophosphate	C[N+]1=CN(CCCC)C=C1.F[P-](F)(F)(F)(F)F	C[N+]1=CN(CCCC)C=C1	F[P-](F)(F)(F)(F)F	Subtilisin Carlsberg - PEG modified	Subtilisin	0.98			Yes	Morphine oxidation	https://pubs.rsc.org/en/content/articlepdf/2005/cc/b505479f
1-(2-hydroxyethyl)-3-methyl-1H-imidazol-3-ium bis(trifluoromethanesulfonyl)imide	C[N+]1=CN(CCO)C=C1.O=S([N-]S(=O)(C(F)(F)F)=O)(C(F)(F)F)=O	C[N+]1=CN(CCO)C=C1	O=S([N-]S(=O)(C(F)(F)F)=O)(C(F)(F)F)=O	Subtilisin Carlsberg - PEG modified	Subtilisin	0.98			Yes	Morphine oxidation	https://pubs.rsc.org/en/content/articlepdf/2005/cc/b505479f
1-(2-methoxyethyl)-3-methyl-1H-imidazol-3-ium bis(trifluoromethanesulfonyl)imide	C[N+]1=CN(CCOC)C=C1.O=S([N-]S(=O)(C(F)(F)F)=O)(C(F)(F)F)=O	C[N+]1=CN(CCOC)C=C1	O=S([N-]S(=O)(C(F)(F)F)=O)(C(F)(F)F)=O	Subtilisin Carlsberg - PEG modified	Subtilisin	0.98			Yes	Morphine oxidation	https://pubs.rsc.org/en/content/articlepdf/2005/cc/b505479f
1-ethyl-3-methylimidazolium bis(trifluoromethanesulfonyl)imide	C[N+]1=CN(CC)C=C1.O=S([N-]S(=O)(C(F)(F)F)=O)(C(F)(F)F)=O	C[N+]1=CN(CC)C=C1	O=S([N-]S(=O)(C(F)(F)F)=O)(C(F)(F)F)=O	Subtilisin Carlsberg	Subtilisin	0.98			No	Morphine oxidation	https://pubs.rsc.org/en/content/articlepdf/2005/cc/b505479f
1-butyl-3-methyl imidazolium hexafluorophosphate	C[N+]1=CN(CCCC)C=C1.F[P-](F)(F)(F)(F)F	C[N+]1=CN(CCCC)C=C1	F[P-](F)(F)(F)(F)F	Subtilisin Carlsberg	Subtilisin	0.98			No	Morphine oxidation	https://pubs.rsc.org/en/content/articlepdf/2005/cc/b505479f
1-(2-hydroxyethyl)-3-methyl-1H-imidazol-3-ium bis(trifluoromethanesulfonyl)imide	C[N+]1=CN(CCO)C=C1.O=S([N-]S(=O)(C(F)(F)F)=O)(C(F)(F)F)=O	C[N+]1=CN(CCO)C=C1	O=S([N-]S(=O)(C(F)(F)F)=O)(C(F)(F)F)=O	Subtilisin Carlsberg	Subtilisin	0.98			No	Morphine oxidation	https://pubs.rsc.org/en/content/articlepdf/2005/cc/b505479f
1-(2-methoxyethyl)-3-methyl-1H-imidazol-3-ium bis(trifluoromethanesulfonyl)imide	C[N+]1=CN(CCOC)C=C1.O=S([N-]S(=O)(C(F)(F)F)=O)(C(F)(F)F)=O	C[N+]1=CN(CCOC)C=C1	O=S([N-]S(=O)(C(F)(F)F)=O)(C(F)(F)F)=O	Subtilisin Carlsberg	Subtilisin	0.98			No	Morphine oxidation	https://pubs.rsc.org/en/content/articlepdf/2005/cc/b505479f
1-Butyl-3-methylimidazolium hexafluorophosphate	C[N+]1=CN(CCCC)C=C1.F[P-](F)(F)(F)(F)F	C[N+]1=CN(CCCC)C=C1	F[P-](F)(F)(F)(F)F	Morphine dehydrogenase	Morphine dehydrogenase	0.99			Yes	Morphine oxidation	https://pubs.rsc.org/en/content/articlepdf/2004/cc/b410467f
1-butyl3-methylimidazolium glycolate	C[N+]1=CN(CCCC)C=C1.OCC([O-])=O	C[N+]1=CN(CCCC)C=C1	OCC([O-])=O	Morphine dehydrogenase	Morphine dehydrogenase	0.99			Yes	Morphine oxidation	https://pubs.rsc.org/en/content/articlepdf/2004/cc/b410467f
1-butyl-2,3-dimethylimidazolium hexafluorophosphate	C[N+]1=C(C)N(CCCC)C=C1.F[P-](F)(F)(F)(F)F	C[N+]1=C(C)N(CCCC)C=C1	F[P-](F)(F)(F)(F)F	Morphine dehydrogenase	Morphine dehydrogenase	0.99			Yes	Morphine oxidation	https://pubs.rsc.org/en/content/articlepdf/2004/cc/b410467f
1-(3-hydroxypropyl)-3-methylimidazolium hexafluorophosphate	C[N+]1=CN(CCCO)C=C1.F[P-](F)(F)(F)(F)F	C[N+]1=CN(CCCO)C=C1	F[P-](F)(F)(F)(F)F	Morphine dehydrogenase	Morphine dehydrogenase	0.99			Yes	Morphine oxidation	https://pubs.rsc.org/en/content/articlepdf/2004/cc/b410467f
1-(3-hydroxypropyl)-3-methylimidazolium glycolate;	C[N+]1=CN(CCCO)C=C1.OCC([O-])=O	C[N+]1=CN(CCCO)C=C1	OCC([O-])=O	Morphine dehydrogenase	Morphine dehydrogenase	0.99			Yes	Morphine oxidation	https://pubs.rsc.org/en/content/articlepdf/2004/cc/b410467f
1-(3-hydroxypropyl)-3-methylimidazolium chloride	C[N+]1=CN(CCCO)C=C1.[Cl-]	C[N+]1=CN(CCCO)C=C1	[Cl-]	Morphine dehydrogenase	Morphine dehydrogenase	0.99			No	Morphine oxidation	https://pubs.rsc.org/en/content/articlepdf/2004/cc/b410467f
1-Butyl-3-methylimidazolium hexafluorophosphate	C[N+]1=CN(CCCC)C=C1.F[P-](F)(F)(F)(F)F	C[N+]1=CN(CCCC)C=C1	F[P-](F)(F)(F)(F)F	Morphine dehydrogenase	Morphine dehydrogenase	1			No	Morphine oxidation	https://pubs.rsc.org/en/content/articlepdf/2004/cc/b410467f
1-butyl3-methylimidazolium glycolate	C[N+]1=CN(CCCC)C=C1.OCC([O-])=O	C[N+]1=CN(CCCC)C=C1	OCC([O-])=O	Morphine dehydrogenase	Morphine dehydrogenase	1			No	Morphine oxidation	https://pubs.rsc.org/en/content/articlepdf/2004/cc/b410467f
1-butyl-2,3-dimethylimidazolium hexafluorophosphate	C[N+]1=C(C)N(CCCC)C=C1.F[P-](F)(F)(F)(F)F	C[N+]1=C(C)N(CCCC)C=C1	F[P-](F)(F)(F)(F)F	Morphine dehydrogenase	Morphine dehydrogenase	1			No	Morphine oxidation	https://pubs.rsc.org/en/content/articlepdf/2004/cc/b410467f
1-(3-hydroxypropyl)-3-methylimidazolium hexafluorophosphate	C[N+]1=CN(CCCO)C=C1.F[P-](F)(F)(F)(F)F	C[N+]1=CN(CCCO)C=C1	F[P-](F)(F)(F)(F)F	Morphine dehydrogenase	Morphine dehydrogenase	1			Yes	Morphine oxidation	https://pubs.rsc.org/en/content/articlepdf/2004/cc/b410467f
1-(3-hydroxypropyl)-3-methylimidazolium glycolate;	C[N+]1=CN(CCCO)C=C1.OCC([O-])=O	C[N+]1=CN(CCCO)C=C1	OCC([O-])=O	Morphine dehydrogenase	Morphine dehydrogenase	1			Yes	Morphine oxidation	https://pubs.rsc.org/en/content/articlepdf/2004/cc/b410467f
1-(3-hydroxypropyl)-3-methylimidazolium chloride	C[N+]1=CN(CCCO)C=C1.[Cl-]	C[N+]1=CN(CCCO)C=C1	[Cl-]	Morphine dehydrogenase	Morphine dehydrogenase	1			No	Morphine oxidation	https://pubs.rsc.org/en/content/articlepdf/2004/cc/b410467f
1-Butyl-3-methylimidazolium hexafluorophosphate	C[N+]1=CN(CCCC)C=C1.F[P-](F)(F)(F)(F)F	C[N+]1=CN(CCCC)C=C1	F[P-](F)(F)(F)(F)F	alcohol dehydrogenase	alcohol dehydrogenase	0.99			Yes	NADH recycling in morphine oxidation	https://pubs.rsc.org/en/content/articlepdf/2004/cc/b410467f
1-butyl3-methylimidazolium glycolate	C[N+]1=CN(CCCC)C=C1.OCC([O-])=O	C[N+]1=CN(CCCC)C=C1	OCC([O-])=O	alcohol dehydrogenase	alcohol dehydrogenase	0.99			No	NADH recycling in morphine oxidation	https://pubs.rsc.org/en/content/articlepdf/2004/cc/b410467f
1-Butyl-3-methylimidazolium hexafluorophosphate	C[N+]1=CN(CCCC)C=C1.F[P-](F)(F)(F)(F)F	C[N+]1=CN(CCCC)C=C1	F[P-](F)(F)(F)(F)F	glucose dehydrogenase	alcohol dehydrogenase	0.99			Yes	NADH recycling in morphine oxidation	https://pubs.rsc.org/en/content/articlepdf/2004/cc/b410467f
1-butyl3-methylimidazolium glycolate	C[N+]1=CN(CCCC)C=C1.OCC([O-])=O	C[N+]1=CN(CCCC)C=C1	OCC([O-])=O	glucose dehydrogenase	alcohol dehydrogenase	0.99			Yes	NADH recycling in morphine oxidation	https://pubs.rsc.org/en/content/articlepdf/2004/cc/b410467f
1-Butyl-3-methylimidazolium bis[(trifluoromethyl)sulfonyl]- imide	C[N+]1=CN(CCCC)C=C1.O=S([N-]S(=O)(C(F)(F)F)=O)(C(F)(F)F)=O	C[N+]1=CN(CCCC)C=C1	O=S([N-]S(=O)(C(F)(F)F)=O)(C(F)(F)F)=O	Alcohol dehydrogenase	alcohol dehydrogenase	0.8			Yes	Ketone reduction	https://www.sciencedirect.com/science/article/pii/S0957416607007410
1-Butyl-3-methylimidazolium hexafluorophosphate	C[N+]1=CN(CCCC)C=C1.F[P-](F)(F)(F)(F)F	C[N+]1=CN(CCCC)C=C1	F[P-](F)(F)(F)(F)F	Alcohol dehydrogenase	alcohol dehydrogenase	0.8			Yes	Ketone reduction	https://www.sciencedirect.com/science/article/pii/S0957416607007410
Trioctylmethylammonium bis(trifluoromethanesulfonyl)imide	C[N+](CCCCCCCC)(CCCCCCCC)CCCCCCCC.O=S([N-]S(=O)(C(F)(F)F)=O)(C(F)(F)F)=O	C[N+](CCCCCCCC)(CCCCCCCC)CCCCCCCC	O=S([N-]S(=O)(C(F)(F)F)=O)(C(F)(F)F)=O	Alcohol dehydrogenase	alcohol dehydrogenase	0.8			Yes	Ketone reduction	https://www.sciencedirect.com/science/article/pii/S0957416607007410
1-ethyl-3-methylimidazolium methanesulfonate	C[N+]1=CN(CC)C=C1.CS(=O)([O-])=O	C[N+]1=CN(CC)C=C1	CS(=O)([O-])=O	Alcohol dehydrogenase	alcohol dehydrogenase	0.8			No	Ketone reduction	https://www.sciencedirect.com/science/article/pii/S0957416607007410
1-butyl-3-methylimidazolium acetate	C[N+]1=CN(CCCC)C=C1.CC([O-])=O	C[N+]1=CN(CCCC)C=C1	CC([O-])=O	Alcohol dehydrogenase	alcohol dehydrogenase	0.8			No	Ketone reduction	https://www.sciencedirect.com/science/article/pii/S0957416607007410
1-ethyl-3-methylimidazolium acetate	C[N+]1=CN(CC)C=C1.CC([O-])=O	C[N+]1=CN(CC)C=C1	CC([O-])=O	Alcohol dehydrogenase	alcohol dehydrogenase	0.8			No	Ketone reduction	https://www.sciencedirect.com/science/article/pii/S0957416607007410
tri-(2-hydroxyethyl)methylammonium methylsulfate	C[N+](CCO)(CCO)CCO.O=S(OC)([O-])=O	C[N+](CCO)(CCO)CCO	O=S(OC)([O-])=O	Alcohol dehydrogenase	alcohol dehydrogenase	0.9			Yes	Ketone reduction	https://www.sciencedirect.com/science/article/pii/S0957416607007410
tri-(2-hydroxyethyl)methylammonium methylsulfate	C[N+](CCO)(CCO)CCO.O=S(OC)([O-])=O	C[N+](CCO)(CCO)CCO	O=S(OC)([O-])=O	Alcohol dehydrogenase	alcohol dehydrogenase	0.99			No	Ketone reduction	https://www.sciencedirect.com/science/article/pii/S0957416607007410
1-butyl-3-methylimidazolium chloride	C[N+]1=CN(CCCC)C=C1.[Cl-]	C[N+]1=CN(CCCC)C=C1	[Cl-]	horseradish peroxidase	horseradish peroxidase	0.95	Yes		No	Guaiacol oxidation frm H2O2	https://www.sciencedirect.com/science/article/pii/S004040390701132X
1-butyl-3-methylimidazolium trifluoroacetate	C[N+]1=CN(CCCC)C=C1.O=C([O-])C(F)(F)F	C[N+]1=CN(CCCC)C=C1	O=C([O-])C(F)(F)F	horseradish peroxidase	horseradish peroxidase	0.95	No		No	Guaiacol oxidation frm H2O2	https://www.sciencedirect.com/science/article/pii/S004040390701132X
1-butyl-3-methylimidazolium alaninate	C[N+]1=CN(CCCC)C=C1.N[C@@H](C)C([O-])=O	C[N+]1=CN(CCCC)C=C1	N[C@@H](C)C([O-])=O	horseradish peroxidase	horseradish peroxidase	0.95	No		No	Guaiacol oxidation frm H2O2	https://www.sciencedirect.com/science/article/pii/S004040390701132X
1-butyl-3-methylimidazolium trifluoromethanesulfonate	C[N+]1=CN(CCCC)C=C1.O=S(C(F)(F)F)([O-])=O	C[N+]1=CN(CCCC)C=C1	O=S(C(F)(F)F)([O-])=O	horseradish peroxidase	horseradish peroxidase	0.95	Yes		Yes	Guaiacol oxidation frm H2O2	https://www.sciencedirect.com/science/article/pii/S004040390701132X
1-butyl-3-methylimidazolium tetrafluoroborate	C[N+]1=CN(CCCC)C=C1.F[B-](F)(F)F	C[N+]1=CN(CCCC)C=C1	F[B-](F)(F)F	horseradish peroxidase	horseradish peroxidase	0.95			No	Guaiacol oxidation frm H2O2	https://www.sciencedirect.com/science/article/pii/S004040390701132X
tetrakis (2-hydroxyethyl) ammonium triflouromethanesulfonate	OCC[N+](CCO)(CCO)CCO.O=S(C(F)(F)F)([O-])=O	OCC[N+](CCO)(CCO)CCO	O=S(C(F)(F)F)([O-])=O	horseradish peroxidase	horseradish peroxidase	0.95			Yes	Guaiacol oxidation frm H2O2	https://www.sciencedirect.com/science/article/pii/S004040390701132X
1-butyl-3-methylimidazolium tetrafluoroborate	C[N+]1=CN(CCCC)C=C1.F[B-](F)(F)F	C[N+]1=CN(CCCC)C=C1	F[B-](F)(F)F	Novozym 435	Lipase	0.98			Yes	Glycerolysis of triacylglycerols	https://pubs.rsc.org/en/content/articlepdf/2006/ob/b606900b
1-butyl-3-methylimidazolium hexafluorophosphate	C[N+]1=CN(CCCC)C=C1.F[P-](F)(F)(F)(F)F	C[N+]1=CN(CCCC)C=C1	F[P-](F)(F)(F)(F)F	Novozym 435	Lipase	0.98			Yes	Glycerolysis of triacylglycerols	https://pubs.rsc.org/en/content/articlepdf/2006/ob/b606900b
trioctylmethylammonium bis(trifluoromethylsulfonyl)imide	C[N+](CCCCCCCC)(CCCCCCCC)CCCCCCCC.O=S([N-]S(=O)(C(F)(F)F)=O)(C(F)(F)F)=O	C[N+](CCCCCCCC)(CCCCCCCC)CCCCCCCC	O=S([N-]S(=O)(C(F)(F)F)=O)(C(F)(F)F)=O	Novozym 435	Lipase	0.98			Yes	Glycerolysis of triacylglycerols	https://pubs.rsc.org/en/content/articlepdf/2006/ob/b606900b
1-Butyl-3-methylimidazolium bis[(trifluoromethyl)sulfonyl]- imide	C[N+]1=CN(CCCC)C=C1.O=S([N-]S(=O)(C(F)(F)F)=O)(C(F)(F)F)=O	C[N+]1=CN(CCCC)C=C1	O=S([N-]S(=O)(C(F)(F)F)=O)(C(F)(F)F)=O	Immobilized subtilisin	Subtilisin	0.93			Yes	Hydrolysis of model substrate	https://link.springer.com/article/10.1007/s10529-010-0262-4
1-Butyl-3-methylimidazolium bis[(trifluoromethyl)sulfonyl]- imide	C[N+]1=CN(CCCC)C=C1.O=S([N-]S(=O)(C(F)(F)F)=O)(C(F)(F)F)=O	C[N+]1=CN(CCCC)C=C1	O=S([N-]S(=O)(C(F)(F)F)=O)(C(F)(F)F)=O	Immobilized subtilisin	Subtilisin	0.95			Yes	Hydrolysis of model substrate	https://link.springer.com/article/10.1007/s10529-010-0262-4
1-Butyl-3-methylimidazolium bis[(trifluoromethyl)sulfonyl]- imide	C[N+]1=CN(CCCC)C=C1.O=S([N-]S(=O)(C(F)(F)F)=O)(C(F)(F)F)=O	C[N+]1=CN(CCCC)C=C1	O=S([N-]S(=O)(C(F)(F)F)=O)(C(F)(F)F)=O	Immobilized subtilisin	Subtilisin	0.99			No	Hydrolysis of model substrate	https://link.springer.com/article/10.1007/s10529-010-0262-4
1-(2-(2-(2-methoxyethoxy)ethoxy)ethyl)-3-methyl-1H-imidazol-3-ium bis[(trifluoromethyl)sulfonyl]-imide	C[N+]1=CN(CCOCCOCCOC)C=C1.O=S([N-]S(=O)(C(F)(F)F)=O)(C(F)(F)F)=O	C[N+]1=CN(CCOCCOCCOC)C=C1	O=S([N-]S(=O)(C(F)(F)F)=O)(C(F)(F)F)=O	Immobilized subtilisin	Subtilisin	0.98			No	Hydrolysis of model substrate	https://link.springer.com/article/10.1007/s10529-010-0262-4
1-(2-(2-(2-methoxyethoxy)ethoxy)ethyl)-3-methyl-1H-imidazol-3-ium bis[(trifluoromethyl)sulfonyl]-imide	C[N+]1=CN(CCOCCOCCOC)C=C1.O=S([N-]S(=O)(C(F)(F)F)=O)(C(F)(F)F)=O	C[N+]1=CN(CCOCCOCCOC)C=C1	O=S([N-]S(=O)(C(F)(F)F)=O)(C(F)(F)F)=O	Immobilized subtilisin	Subtilisin	0.95			Yes	Hydrolysis of model substrate	https://link.springer.com/article/10.1007/s10529-010-0262-4
1-(2-(2-(2-methoxyethoxy)ethoxy)ethyl)-3-methyl-1H-imidazol-3-ium bis[(trifluoromethyl)sulfonyl]-imide	C[N+]1=CN(CCOCCOCCOC)C=C1.O=S([N-]S(=O)(C(F)(F)F)=O)(C(F)(F)F)=O	C[N+]1=CN(CCOCCOCCOC)C=C1	O=S([N-]S(=O)(C(F)(F)F)=O)(C(F)(F)F)=O	Immobilized Chymotrypsin	Chymotrypsin	0.95			No	Hydrolysis of model substrate	https://link.springer.com/article/10.1007/s10529-010-0262-4
1-(2-(2-(2-methoxyethoxy)ethoxy)ethyl)-3-methyl-1H-imidazol-3-ium bis[(trifluoromethyl)sulfonyl]-imide	C[N+]1=CN(CCOCCOCCOC)C=C1.O=S([N-]S(=O)(C(F)(F)F)=O)(C(F)(F)F)=O	C[N+]1=CN(CCOCCOCCOC)C=C1	O=S([N-]S(=O)(C(F)(F)F)=O)(C(F)(F)F)=O	Immobilized Chymotrypsin	Chymotrypsin	0.9			Yes	Hydrolysis of model substrate	https://link.springer.com/article/10.1007/s10529-010-0262-4
1-(2-(2-(2-methoxyethoxy)ethoxy)ethyl)-3-methyl-1H-imidazol-3-ium bis[(trifluoromethyl)sulfonyl]-imide	C[N+]1=CN(CCOCCOCCOC)C=C1.O=S([N-]S(=O)(C(F)(F)F)=O)(C(F)(F)F)=O	C[N+]1=CN(CCOCCOCCOC)C=C1	O=S([N-]S(=O)(C(F)(F)F)=O)(C(F)(F)F)=O	Subtilisin	Subtilisin	0.96			No	Hydrolysis of model substrate	https://link.springer.com/article/10.1007/s10529-010-0262-4
1-(2-(2-(2-methoxyethoxy)ethoxy)ethyl)-3-methyl-1H-imidazol-3-ium bis[(trifluoromethyl)sulfonyl]-imide	C[N+]1=CN(CCOCCOCCOC)C=C1.O=S([N-]S(=O)(C(F)(F)F)=O)(C(F)(F)F)=O	C[N+]1=CN(CCOCCOCCOC)C=C1	O=S([N-]S(=O)(C(F)(F)F)=O)(C(F)(F)F)=O	Subtilisin	Subtilisin	0.93			Yes	Hydrolysis of model substrate	https://link.springer.com/article/10.1007/s10529-010-0262-4
1-(2-(2-(2-methoxyethoxy)ethoxy)ethyl)-3-methyl-1H-imidazol-3-ium bis[(trifluoromethyl)sulfonyl]-imide	C[N+]1=CN(CCOCCOCCOC)C=C1.O=S([N-]S(=O)(C(F)(F)F)=O)(C(F)(F)F)=O	C[N+]1=CN(CCOCCOCCOC)C=C1	O=S([N-]S(=O)(C(F)(F)F)=O)(C(F)(F)F)=O	Subtilisin	Subtilisin	0.9			Yes	Hydrolysis of model substrate	https://link.springer.com/article/10.1007/s10529-010-0262-4
1-(2-(2-(2-methoxyethoxy)ethoxy)ethyl)-3-methyl-1H-imidazol-3-ium bis[(trifluoromethyl)sulfonyl]-imide	C[N+]1=CN(CCOCCOCCOC)C=C1.O=S([N-]S(=O)(C(F)(F)F)=O)(C(F)(F)F)=O	C[N+]1=CN(CCOCCOCCOC)C=C1	O=S([N-]S(=O)(C(F)(F)F)=O)(C(F)(F)F)=O	Chymotrypsin	Chymotrypsin	0.9			No	Hydrolysis of model substrate	https://link.springer.com/article/10.1007/s10529-010-0262-4
1-(2-(2-(2-methoxyethoxy)ethoxy)ethyl)-3-methyl-1H-imidazol-3-ium bis[(trifluoromethyl)sulfonyl]-imide	C[N+]1=CN(CCOCCOCCOC)C=C1.O=S([N-]S(=O)(C(F)(F)F)=O)(C(F)(F)F)=O	C[N+]1=CN(CCOCCOCCOC)C=C1	O=S([N-]S(=O)(C(F)(F)F)=O)(C(F)(F)F)=O	Chymotrypsin	Chymotrypsin	0.95			No	Hydrolysis of model substrate	https://link.springer.com/article/10.1007/s10529-010-0262-4
1-butyl-3-methylimidazolium hexafluorophosphate	C[N+]2=CN(CCCC)C=C2.F[P-](F)(F)(F)(F)F	C[N+]2=CN(CCCC)C=C2	F[P-](F)(F)(F)(F)F	CALB Lipase	Lipase	0.999			Yes	Transesterification to glucose	https://pubs.acs.org/doi/full/10.1021/acsomega.9b02118
1-butyl-3-methylimidazolium bis[(trifluoromethyl)sulfonyl]-imide	C[N+]1=CN(CCCC)C=C1.O=S([N-]S(=O)(C(F)(F)F)=O)(C(F)(F)F)=O	C[N+]1=CN(CCCC)C=C1	O=S([N-]S(=O)(C(F)(F)F)=O)(C(F)(F)F)=O	CALB Lipase	Lipase	0.999			Yes	Transesterification to glucose	https://pubs.acs.org/doi/full/10.1021/acsomega.9b02118
1-butyl-3-methylimidazolium tetrafluoroborate	C[N+]1=CN(CCCC)C=C1.F[B-](F)(F)F	C[N+]1=CN(CCCC)C=C1	F[B-](F)(F)F	CALB Lipase	Lipase	0.997			Yes	Transesterification to glucose	https://pubs.acs.org/doi/full/10.1021/acsomega.9b02118
1-ethyl-3-(2-hydroxy-2-methylpropyl)-1H-imidazol-3-ium bis[(trifluoromethyl)sulfonyl]-imide	CC(C)(O)C[N+]1=CN(CC)C=C1.O=S([N-]S(=O)(C(F)(F)F)=O)(C(F)(F)F)=O	CC(C)(O)C[N+]1=CN(CC)C=C1	O=S([N-]S(=O)(C(F)(F)F)=O)(C(F)(F)F)=O	CALB Lipase	Lipase	0.999			Yes	Transesterification to glucose	https://pubs.acs.org/doi/full/10.1021/acsomega.9b02118
3-(2-hydroxy-2-methylpropyl)-1-(2-methoxyethyl)-1H-imidazol-3-ium bis[(trifluoromethyl)sulfonyl]-imide	COCCN1C=C[N+](CC(C)(O)C)=C1.O=S([N-]S(=O)(C(F)(F)F)=O)(C(F)(F)F)=O	COCCN1C=C[N+](CC(C)(O)C)=C1	O=S([N-]S(=O)(C(F)(F)F)=O)(C(F)(F)F)=O	CALB Lipase	Lipase	0.999			Yes	Transesterification to glucose	https://pubs.acs.org/doi/full/10.1021/acsomega.9b02118
1-(2-ethoxyethyl)-3-(2-hydroxy-2-methylpropyl)-1H-imidazol-3-ium bis[(trifluoromethyl)sulfonyl]-imide	CC(C)(O)C[N+]1=CN(CCOCC)C=C1.O=S([N-]S(=O)(C(F)(F)F)=O)(C(F)(F)F)=O	CC(C)(O)C[N+]1=CN(CCOCC)C=C1	O=S([N-]S(=O)(C(F)(F)F)=O)(C(F)(F)F)=O	CALB Lipase	Lipase	0.999	Yes		Yes	Transesterification to glucose	https://pubs.acs.org/doi/full/10.1021/acsomega.9b02118
3-(2-hydroxy-2-methylpropyl)-1-(2-(2-methoxyethoxy)ethyl)-1H-imidazol-3-ium bis[(trifluoromethyl)sulfonyl]-imide	COCCOCCN1C=C[N+](CC(C)(O)C)=C1.O=S([N-]S(=O)(C(F)(F)F)=O)(C(F)(F)F)=O	COCCOCCN1C=C[N+](CC(C)(O)C)=C1	O=S([N-]S(=O)(C(F)(F)F)=O)(C(F)(F)F)=O	CALB Lipase	Lipase	0.999			Yes	Transesterification to glucose	https://pubs.acs.org/doi/full/10.1021/acsomega.9b02118
3-(2-hydroxy-2-methylpropyl)-1-(2-(2-methoxyethoxy)ethyl)-1H-imidazol-3-ium bis[(trifluoromethyl)sulfonyl]-imide	COCCOCCN1C=C[N+](CC(C)(O)C)=C1.O=S([N-]S(=O)(C(F)(F)F)=O)(C(F)(F)F)=O	COCCOCCN1C=C[N+](CC(C)(O)C)=C1	O=S([N-]S(=O)(C(F)(F)F)=O)(C(F)(F)F)=O	CALB Lipase	Lipase	0.999			Yes	Transesterification to glucose	https://pubs.acs.org/doi/full/10.1021/acsomega.9b02118
3-(2-hydroxy-2-methylpropyl)-1-(2-methoxyethyl)-2-methyl-1H-imidazol-3-ium bis[(trifluoromethyl)sulfonyl]-imide	CC1=[N+](CC(C)(O)C)C=CN1CCOC.O=S([N-]S(=O)(C(F)(F)F)=O)(C(F)(F)F)=O	CC1=[N+](CC(C)(O)C)C=CN1CCOC	O=S([N-]S(=O)(C(F)(F)F)=O)(C(F)(F)F)=O	CALB Lipase	Lipase	0.999	No		Yes	Transesterification to glucose	https://pubs.acs.org/doi/full/10.1021/acsomega.9b02118
Ethylamine nitrate	[H][N+]([H])([H])CC.O[N+]([O-])=O	[H][N+]([H])([H])CC	O[N+]([O-])=O	Lysozyme	Lysozyme	1	No		No		https://pubs.rsc.org/en/content/articlepdf/2016/cp/c6cp03334b
Ethanolamine formate	[H][N+]([H])([H])CCO.O=C[O-]	[H][N+]([H])([H])CCO	O=C[O-]	Lysozyme	Lysozyme	1	Yes		Yes		https://pubs.rsc.org/en/content/articlepdf/2016/cp/c6cp03334b
Ethylamine formate	[H][N+]([H])([H])CC.O=C[O-]	[H][N+]([H])([H])CC	O=C[O-]	Lysozyme	Lysozyme	1			Yes		https://pubs.rsc.org/en/content/articlepdf/2016/cp/c6cp03334b
Ethanolamine nitrate	[H][N+]([H])([H])CCO.O[N+]([O-])=O	[H][N+]([H])([H])CCO	O[N+]([O-])=O	Lysozyme	Lysozyme	1			Yes		https://pubs.rsc.org/en/content/articlepdf/2016/cp/c6cp03334b
